# Supplementary material for: Age‐Like Methylation Changes of HSCs in GADD45B Knockout Mice Define Methylation Sites Associated With Loss of Function
Source: Aging Cell. 2026 Mar 20;25(4):e70453. doi: 10.1111/acel.70453 (PMC13140837; doi:10.1111/acel.70453)
Supplement: Supplementary file 1 — Figure S1: acel70453‐sup‐0001‐FiguresS1‐S4.zip. Figure S2: acel70453‐sup‐0001‐FiguresS1‐S4.zip. Figure S3: acel70453‐sup‐0001‐FiguresS1‐S4.zip. Figure S4: acel70453‐sup‐0001‐FiguresS1‐S4.zip. [file ACEL-25-e70453-s002.zip]

Archive with 5 entries (5 files):
- acel70453-sup-0002-Supinfo2@Supplemental Figure Legends.pdf
- acel70453-sup-0003-FigureS1@Figure S1.pdf
- acel70453-sup-0004-FigureS2@Figure S2.pdf
- acel70453-sup-0005-FigureS3@Figure S3.pdf
- acel70453-sup-0006-FigureS4@Figure S4.pdf
