# Supplementary material for: Age‐Like Methylation Changes of HSCs in GADD45B Knockout Mice Define Methylation Sites Associated With Loss of Function
Source: Aging Cell. 2026 Mar 20;25(4):e70453. doi: 10.1111/acel.70453 (PMC13140837; doi:10.1111/acel.70453)
Supplement: Supplementary file 2 — Table S1: acel70453‐sup‐0002‐TablesS1‐S8.xlsx. Table S2: acel70453‐sup‐0002‐TablesS1‐S8.xlsx. Table S3: acel70453‐sup‐0002‐TablesS1‐S8.xlsx. Table S4: acel70453‐sup‐0002‐TablesS1‐S8.xlsx. Table S5: acel70453‐sup‐0002‐TablesS1‐S8.xlsx. Table S6: acel70453‐sup‐0002‐TablesS1‐S8.xlsx. Table S7: acel70453‐sup‐0002‐TablesS1‐S8.xlsx. Table S8: acel70453‐sup‐0002‐TablesS1‐S8.xlsx. [file ACEL-25-e70453-s001.xlsx]

## Sheet: summary
	Summary of table
	Table	Detail
	1	Summary of different DNA methylation CpGs groups
	2	List of DMR-NPs
	3	The overlapping DMR-NPs between the OWTvsYWT and the YKOvsYWT
	4	List of DEGs
	5	Relationship that show significant difference in both transcription and DNAm
	6	Dataset for Aging Signature DNA Methylation Analysis App (https://niairpnih.shinyapps.io/aging_signature_dna_methylation_analysis/)
	7	Raw data summary for RNA-seq
	8	The DEGs and DMRs relationship among Gadd45b, DNMTs and TETs KO mice

## Sheet: 1
Table 1: Summary of different DNA methylation CpGs groups
Index	Group	Number of DMC/DMR				Annotation | Number of DNAm CpG site								Distance to TSS | Number of DNAm CpG site
		DMCs	DMC in DMR	DMRs	DMRs-NPs	3'	5'	Intergenic	TTS	exon	intron	non-coding	promoter-TSS	<-1000bp	-1000~100bp	101~1000bp	1001~5000bp	5001~10000bp	>10000bp
1	OWTvsYWT_hyper	3011859	1316268	692661	7402	24676	1910	1716627	30869	53806	1139651	10188	32892	16390	433142	1967125	570818	23144	1240
2	YKOvsYWT_hyper	1032085	288816	196623	2534	9405	765	564676	11388	20741	408212	3832	12603	4663	134439	704897	180904	6719	463
3	OKOvsOWT_hyper	159213	30040	25054	928	1724	375	83922	2082	4703	60850	741	4739	651	18339	115500	23641	1005	77
4	OKOvsYKO_hyper	982060	110756	76365	995	9313	1230	535772	11523	25871	378885	3956	15142	4381	123758	681102	166190	6261	368
5	OWTvsYWT_hypo	189637	74932	34046	1329	2542	749	71441	3163	6170	96598	1113	7766	227	11704	158540	18800	271	95
6	YKOvsYWT_hypo	382464	88048	63250	1630	4684	891	180758	5214	12321	167771	1912	8717	1138	38162	287269	54023	1676	196
7	OKOvsOWT_hypo	469669	101559	84827	1570	4165	514	264875	5145	10618	175152	1740	7241	2895	67211	307750	87781	3813	219
8	OKOvsYKO_hypo	163828	8884	4880	137	1843	377	79786	2306	5152	69092	785	4414	662	17115	122172	22954	852	73

## Sheet: 2
Table 2: List of DMR-NPs
Index	DMR-NP	Hyper or Hypo	DMR Coordination	DMC # in DMR	Mean Difference	NearestGene	Distance to TSS	Annotation
1	OWTvsYWT	Hyper	chr1:11413490-11413532	2	15.5833	A830018L16Rik	-594	promoter-TSS
2	OWTvsYWT	Hyper	chr1:13668694-13668734	2	14.2222	Xkr9	-57	promoter-TSS
3	OWTvsYWT	Hyper	chr1:20678992-20679102	2	21.3333	Mir206	37	promoter-TSS
4	OWTvsYWT	Hyper	chr1:21218272-21218376	1	11.1667	Tmem14a	-251	promoter-TSS
5	OWTvsYWT	Hyper	chr1:21239736-21239906	2	23.8889	Gsta3	-764	promoter-TSS
6	OWTvsYWT	Hyper	chr1:21382647-21382743	1	20.6667	Khdc1b	-861	promoter-TSS
7	OWTvsYWT	Hyper	chr1:23102848-23103041	1	16.5556	Ppp1r14bl	-692	promoter-TSS
8	OWTvsYWT	Hyper	chr1:23272285-23272324	1	14.7778	Mir30a	36	promoter-TSS
9	OWTvsYWT	Hyper	chr1:23291362-23291851	2	11.037	Mir30c-2	-94	promoter-TSS
10	OWTvsYWT	Hyper	chr1:23383939-23384212	2	13.7333	Ogfrl1	-875	promoter-TSS
11	OWTvsYWT	Hyper	chr1:23574033-23574039	1	10.8889	Gm28822	-551	promoter-TSS
12	OWTvsYWT	Hyper	chr1:23574052-23574150	1	10.8	Gm28822	-486	promoter-TSS
13	OWTvsYWT	Hyper	chr1:24176604-24176639	1	18.2222	Col9a1	-988	promoter-TSS
14	OWTvsYWT	Hyper	chr1:24177135-24177316	1	20.6667	Col9a1	-384	promoter-TSS
15	OWTvsYWT	Hyper	chr1:24194647-24194925	2	13.7333	Col9a1	-417	promoter-TSS
16	OWTvsYWT	Hyper	chr1:24587408-24587414	1	12.7778	Col19a1	26	promoter-TSS
17	OWTvsYWT	Hyper	chr1:24677951-24678042	1	16.6667	Lmbrd1	-547	promoter-TSS
18	OWTvsYWT	Hyper	chr1:30139527-30139607	2	19.1111	Gm31465	-731	promoter-TSS
19	OWTvsYWT	Hyper	chr1:31175499-31175591	2	16.7778	Lgsn	-890	promoter-TSS
20	OWTvsYWT	Hyper	chr1:31222628-31222809	1	20.1333	Alyreffm1	-63	promoter-TSS
21	OWTvsYWT	Hyper	chr1:32171999-32172120	1	21.5833	Khdrbs2	-662	promoter-TSS
22	OWTvsYWT	Hyper	chr1:32547547-32547850	1	24	Semp2l1	-406	promoter-TSS
23	OWTvsYWT	Hyper	chr1:32548219-32548319	1	18.8889	Semp2l1	-976	promoter-TSS
24	OWTvsYWT	Hyper	chr1:33758606-33758744	2	37	Bag2	-925	promoter-TSS
25	OWTvsYWT	Hyper	chr1:33839711-33839730	2	22.8333	Gm15455	-807	promoter-TSS
26	OWTvsYWT	Hyper	chr1:34116492-34116509	2	13.5556	Mir6896	-858	promoter-TSS
27	OWTvsYWT	Hyper	chr1:34159546-34159887	2	14.2778	Dst	-543	promoter-TSS
28	OWTvsYWT	Hyper	chr1:34178934-34178976	1	10.1111	Gm26788	-791	promoter-TSS
29	OWTvsYWT	Hyper	chr1:34433110-34433650	5	17.3667	Mir5103	-181	promoter-TSS
30	OWTvsYWT	Hyper	chr1:34497945-34498010	1	13.6667	Prss39	-434	promoter-TSS
31	OWTvsYWT	Hyper	chr1:34561495-34561574	1	11.1667	Prss40	-592	promoter-TSS
32	OWTvsYWT	Hyper	chr1:34578677-34578840	1	15.4444	Amer3	-934	promoter-TSS
33	OWTvsYWT	Hyper	chr1:34677239-34677322	1	34.3333	Arhgef4	-901	promoter-TSS
34	OWTvsYWT	Hyper	chr1:36307099-36307202	7	27.0417	Arid5a	-582	promoter-TSS
35	OWTvsYWT	Hyper	chr1:36369282-36369296	1	17.8667	Kansl3	-108	promoter-TSS
36	OWTvsYWT	Hyper	chr1:36445851-36446070	1	14	Lman2l	-690	promoter-TSS
37	OWTvsYWT	Hyper	chr1:36472391-36472417	1	14	Gm33454	-635	promoter-TSS
38	OWTvsYWT	Hyper	chr1:36511052-36511139	2	26.7778	Cnnm3	-771	promoter-TSS
39	OWTvsYWT	Hyper	chr1:36594084-36594537	1	11.9167	Fam178b	-979	promoter-TSS
40	OWTvsYWT	Hyper	chr1:36761280-36761379	4	18.0667	Zap70	-468	promoter-TSS
41	OWTvsYWT	Hyper	chr1:36940352-36940415	1	20.7778	Tmem131	-857	promoter-TSS
42	OWTvsYWT	Hyper	chr1:37537316-37537453	2	29.5556	Mgat4a	-981	promoter-TSS
43	OWTvsYWT	Hyper	chr1:37866161-37866246	1	20	Tsga10	-906	promoter-TSS
44	OWTvsYWT	Hyper	chr1:37916376-37916736	3	12.1333	Lyg2	-63	promoter-TSS
45	OWTvsYWT	Hyper	chr1:37957516-37957950	3	11.7083	Lyg1	26	promoter-TSS
46	OWTvsYWT	Hyper	chr1:37958698-37958746	2	29.5556	Lyg1	-963	promoter-TSS
47	OWTvsYWT	Hyper	chr1:38131559-38131589	1	13.5	Gm5099	-509	promoter-TSS
48	OWTvsYWT	Hyper	chr1:38132104-38132251	4	21.4667	Gm5099	95	promoter-TSS
49	OWTvsYWT	Hyper	chr1:38837305-38837308	1	11.5556	Lonrf2	-620	promoter-TSS
50	OWTvsYWT	Hyper	chr1:38837520-38837633	1	18.2222	Lonrf2	-890	promoter-TSS
51	OWTvsYWT	Hyper	chr1:39187749-39188039	2	12.7222	Mir6349	-902	promoter-TSS
52	OWTvsYWT	Hyper	chr1:39548765-39549038	1	13.2667	Snord89	-62	promoter-TSS
53	OWTvsYWT	Hyper	chr1:39851933-39852149	1	11	Gm35600	-402	promoter-TSS
54	OWTvsYWT	Hyper	chr1:40324294-40324366	1	18.3333	Il1rl2	-259	promoter-TSS
55	OWTvsYWT	Hyper	chr1:40428811-40429257	2	15.4667	Il1rl1	-536	promoter-TSS
56	OWTvsYWT	Hyper	chr1:40439475-40439780	1	12.7778	Il1rl1	-1	promoter-TSS
57	OWTvsYWT	Hyper	chr1:40514580-40514650	2	21.3333	Il18rap	-747	promoter-TSS
58	OWTvsYWT	Hyper	chr1:42952599-42953080	1	17.3333	Gpr45	-32	promoter-TSS
59	OWTvsYWT	Hyper	chr1:43164244-43164288	1	16.1429	Fhl2	-305	promoter-TSS
60	OWTvsYWT	Hyper	chr1:44019799-44020040	1	18.7778	Mettl21c	86	promoter-TSS
61	OWTvsYWT	Hyper	chr1:44020657-44020803	2	16.0667	Mettl21c	-724	promoter-TSS
62	OWTvsYWT	Hyper	chr1:45311009-45311620	2	12.1111	Col3a1	-223	promoter-TSS
63	OWTvsYWT	Hyper	chr1:46031085-46031147	2	28.6667	Stk-ps2	-679	promoter-TSS
64	OWTvsYWT	Hyper	chr1:46065827-46065907	1	19.6667	Dnah7b	-986	promoter-TSS
65	OWTvsYWT	Hyper	chr1:46066906-46066974	2	10.0476	Dnah7b	87	promoter-TSS
66	OWTvsYWT	Hyper	chr1:46424732-46424877	2	18	Dnah7c	-713	promoter-TSS
67	OWTvsYWT	Hyper	chr1:46425224-46425412	1	15.5556	Dnah7c	-200	promoter-TSS
68	OWTvsYWT	Hyper	chr1:47467025-47467377	1	12.3333	Mir6350	-76	promoter-TSS
69	OWTvsYWT	Hyper	chr1:51916168-51916193	2	18.5556	Myo1b	-203	promoter-TSS
70	OWTvsYWT	Hyper	chr1:51986380-51986571	4	19.8889	Stat4	-672	promoter-TSS
71	OWTvsYWT	Hyper	chr1:51986651-51987163	2	11.3889	Stat4	-241	promoter-TSS
72	OWTvsYWT	Hyper	chr1:52233851-52234110	3	24.6	Gls	-749	promoter-TSS
73	OWTvsYWT	Hyper	chr1:52234134-52234249	2	15.75	Gls	-960	promoter-TSS
74	OWTvsYWT	Hyper	chr1:52522306-52522926	1	17.5333	Gm53065	-283	promoter-TSS
75	OWTvsYWT	Hyper	chr1:52580560-52580655	3	18.5	Gm28178	-316	promoter-TSS
76	OWTvsYWT	Hyper	chr1:52947912-52948694	3	10.9744	1700019D03Rik	-323	promoter-TSS
77	OWTvsYWT	Hyper	chr1:52953557-52953642	2	25.4444	1700019D03Rik	14	promoter-TSS
78	OWTvsYWT	Hyper	chr1:52972328-52972483	1	12.6667	1700019D03Rik	-360	promoter-TSS
79	OWTvsYWT	Hyper	chr1:52993430-52993780	1	12.6667	1700019D03Rik	-948	promoter-TSS
80	OWTvsYWT	Hyper	chr1:53061065-53061224	2	16.6667	Mstn	-495	promoter-TSS
81	OWTvsYWT	Hyper	chr1:55027829-55027916	2	36.7778	Sf3b1	-395	promoter-TSS
82	OWTvsYWT	Hyper	chr1:55051656-55052062	1	11.3333	Coq10b	-911	promoter-TSS
83	OWTvsYWT	Hyper	chr1:55130549-55130676	2	20.6667	Mob4	-632	promoter-TSS
84	OWTvsYWT	Hyper	chr1:55226145-55226310	4	24.6111	Gm10561	-389	promoter-TSS
85	OWTvsYWT	Hyper	chr1:57215438-57215760	2	18.2222	BC055402	-603	promoter-TSS
86	OWTvsYWT	Hyper	chr1:57405727-57405738	1	17.3333	Maip1	-533	promoter-TSS
87	OWTvsYWT	Hyper	chr1:57844849-57844989	2	17.25	Spats2l	-652	promoter-TSS
88	OWTvsYWT	Hyper	chr1:57984792-57985180	2	16.1111	Sgo2a	-354	promoter-TSS
89	OWTvsYWT	Hyper	chr1:58277785-58277979	2	10.6667	Aox2	-444	promoter-TSS
90	OWTvsYWT	Hyper	chr1:58652069-58652159	2	19.25	Gm20257	-527	promoter-TSS
91	OWTvsYWT	Hyper	chr1:58652236-58652257	2	25.6667	Gm20257	-394	promoter-TSS
92	OWTvsYWT	Hyper	chr1:58692692-58692958	1	11.5	Flacc1	-380	promoter-TSS
93	OWTvsYWT	Hyper	chr1:58696256-58696366	1	17.3333	Flacc1	-322	promoter-TSS
94	OWTvsYWT	Hyper	chr1:58710736-58710868	3	26.0667	Cflar	-689	promoter-TSS
95	OWTvsYWT	Hyper	chr1:58801856-58802079	1	32.7778	Casp8	-534	promoter-TSS
96	OWTvsYWT	Hyper	chr1:58802103-58802170	2	31.5556	Casp8	-365	promoter-TSS
97	OWTvsYWT	Hyper	chr1:59094979-59095200	5	18.9333	C2cd6	-190	promoter-TSS
98	OWTvsYWT	Hyper	chr1:59256661-59256774	1	16.75	Cdk15	-188	promoter-TSS
99	OWTvsYWT	Hyper	chr1:59256774-59256787	3	30.4444	Cdk15	-125	promoter-TSS
100	OWTvsYWT	Hyper	chr1:60908827-60908935	2	22.8	Ctla4	-144	promoter-TSS
101	OWTvsYWT	Hyper	chr1:60909041-60909077	2	32.5556	Ctla4	34	promoter-TSS
102	OWTvsYWT	Hyper	chr1:60977777-60977967	2	21.5333	Icos	-42	promoter-TSS
103	OWTvsYWT	Hyper	chr1:61378494-61378525	1	18.2222	9530026F06Rik	78	promoter-TSS
104	OWTvsYWT	Hyper	chr1:61638227-61638272	1	17.6667	Pard3b	-574	promoter-TSS
105	OWTvsYWT	Hyper	chr1:62136241-62136290	1	13.6667	Pard3bos2	-157	promoter-TSS
106	OWTvsYWT	Hyper	chr1:62795434-62795806	1	11.4815	4930487H11Rik	-888	promoter-TSS
107	OWTvsYWT	Hyper	chr1:63178044-63178262	1	22.8889	Snora41	-870	promoter-TSS
108	OWTvsYWT	Hyper	chr1:63178444-63178533	1	17.7778	Snora41	-534	promoter-TSS
109	OWTvsYWT	Hyper	chr1:63178642-63178856	1	11.3333	Snora41	-274	promoter-TSS
110	OWTvsYWT	Hyper	chr1:63199483-63199918	1	10.1667	Zdbf2	-657	promoter-TSS
111	OWTvsYWT	Hyper	chr1:63211459-63211743	1	25.1667	Cmklr2	-885	promoter-TSS
112	OWTvsYWT	Hyper	chr1:63272312-63272524	1	10.6667	Zdbf2	-851	promoter-TSS
113	OWTvsYWT	Hyper	chr1:63273279-63273289	1	17.1111	Zdbf2	15	promoter-TSS
114	OWTvsYWT	Hyper	chr1:63963798-63964079	1	13.6667	Gm13749	-788	promoter-TSS
115	OWTvsYWT	Hyper	chr1:65051818-65051879	1	20	Cryge	-686	promoter-TSS
116	OWTvsYWT	Hyper	chr1:65063990-65064315	2	10.5833	Crygd	-713	promoter-TSS
117	OWTvsYWT	Hyper	chr1:65103730-65104240	4	22.4444	Cryga	-622	promoter-TSS
118	OWTvsYWT	Hyper	chr1:65124069-65124319	1	22	D630023F18Rik	-980	promoter-TSS
119	OWTvsYWT	Hyper	chr1:65310240-65310302	1	13	Pth2r	-986	promoter-TSS
120	OWTvsYWT	Hyper	chr1:66467452-66467460	1	-24.6667	Unc80	-478	promoter-TSS
121	OWTvsYWT	Hyper	chr1:66700142-66700417	2	24.7778	Rpe	-551	promoter-TSS
122	OWTvsYWT	Hyper	chr1:66935524-66935962	2	12.8	Myl1	-377	promoter-TSS
123	OWTvsYWT	Hyper	chr1:67123067-67123170	1	10.6667	Cps1	92	promoter-TSS
124	OWTvsYWT	Hyper	chr1:70725491-70725662	2	14.8667	Vwc2l	-138	promoter-TSS
125	OWTvsYWT	Hyper	chr1:71414676-71415340	7	11.4872	Abca12	-98	promoter-TSS
126	OWTvsYWT	Hyper	chr1:71888118-71888253	2	16.6	Gm8883	74	promoter-TSS
127	OWTvsYWT	Hyper	chr1:72005962-72006300	1	10.4545	4933417E11Rik	-936	promoter-TSS
128	OWTvsYWT	Hyper	chr1:73015968-73016110	2	17.5556	Teshl	3	promoter-TSS
129	OWTvsYWT	Hyper	chr1:73362970-73363074	1	16.1111	Gm31344	-884	promoter-TSS
130	OWTvsYWT	Hyper	chr1:73363757-73363862	1	29.8889	Gm31344	-96	promoter-TSS
131	OWTvsYWT	Hyper	chr1:73407919-73407940	1	17.5556	Pinc	-361	promoter-TSS
132	OWTvsYWT	Hyper	chr1:73864631-73864773	2	30.1111	6030407O03Rik	-236	promoter-TSS
133	OWTvsYWT	Hyper	chr1:74278024-74278079	1	20.3333	Gpbar1	-548	promoter-TSS
134	OWTvsYWT	Hyper	chr1:74332070-74332372	1	12.4444	Pnkd	-389	promoter-TSS
135	OWTvsYWT	Hyper	chr1:74661057-74661118	1	14.3333	Ttll4	-614	promoter-TSS
136	OWTvsYWT	Hyper	chr1:74893241-74893251	1	13.3333	Cryba2	-103	promoter-TSS
137	OWTvsYWT	Hyper	chr1:74901436-74901583	1	12.3333	Mir375	-789	promoter-TSS
138	OWTvsYWT	Hyper	chr1:75133943-75134211	3	15.6	Slc23a3	-187	promoter-TSS
139	OWTvsYWT	Hyper	chr1:75223692-75223775	3	22.5	A630095N17Rik	-80	promoter-TSS
140	OWTvsYWT	Hyper	chr1:75223858-75223889	2	43.8889	A630095N17Rik	-220	promoter-TSS
141	OWTvsYWT	Hyper	chr1:75232393-75232686	1	14.5833	A630095N17Rik	-447	promoter-TSS
142	OWTvsYWT	Hyper	chr1:75264596-75264606	1	15.6667	Ptprn	-393	promoter-TSS
143	OWTvsYWT	Hyper	chr1:75265050-75265080	1	15.4444	Ptprn	-857	promoter-TSS
144	OWTvsYWT	Hyper	chr1:75278734-75278850	1	17.1111	Resp18	-377	promoter-TSS
145	OWTvsYWT	Hyper	chr1:75278850-75278876	2	16	Resp18	-448	promoter-TSS
146	OWTvsYWT	Hyper	chr1:75360328-75360365	1	21	Des	55	promoter-TSS
147	OWTvsYWT	Hyper	chr1:75434826-75435300	4	12.1667	Gmppa	-873	promoter-TSS
148	OWTvsYWT	Hyper	chr1:75435300-75435317	2	26.4444	Gmppa	-627	promoter-TSS
149	OWTvsYWT	Hyper	chr1:75520449-75521060	1	13.8889	Stk11ip	-774	promoter-TSS
150	OWTvsYWT	Hyper	chr1:75545283-75545435	1	12.0667	Slc4a3	-907	promoter-TSS
151	OWTvsYWT	Hyper	chr1:76489081-76489142	1	10.1111	Gm17751	-21	promoter-TSS
152	OWTvsYWT	Hyper	chr1:77497061-77497129	1	21.7778	Mir6352	-327	promoter-TSS
153	OWTvsYWT	Hyper	chr1:77497476-77498055	2	11.1111	Mir6352	-998	promoter-TSS
154	OWTvsYWT	Hyper	chr1:78510976-78511287	4	16.2333	Mogat1	72	promoter-TSS
155	OWTvsYWT	Hyper	chr1:79224808-79224965	2	16.5833	Gm29536	-376	promoter-TSS
156	OWTvsYWT	Hyper	chr1:79775699-79775730	1	11	Mrpl44	-303	promoter-TSS
157	OWTvsYWT	Hyper	chr1:80214869-80215004	1	10.3333	Fam124b	-993	promoter-TSS
158	OWTvsYWT	Hyper	chr1:80341308-80341360	1	14.6667	Cul3	-644	promoter-TSS
159	OWTvsYWT	Hyper	chr1:80341460-80341599	1	17.4667	Cul3	-840	promoter-TSS
160	OWTvsYWT	Hyper	chr1:80665502-80665534	2	47.6667	Dock10	-166	promoter-TSS
161	OWTvsYWT	Hyper	chr1:80759058-80759334	1	25.2222	Dock10	-643	promoter-TSS
162	OWTvsYWT	Hyper	chr1:81076174-81076325	1	14.4444	Nyap2	-700	promoter-TSS
163	OWTvsYWT	Hyper	chr1:82131250-82131427	1	14.1333	Mir6344	-577	promoter-TSS
164	OWTvsYWT	Hyper	chr1:82316221-82316313	2	29.8889	Rhbdd1	-312	promoter-TSS
165	OWTvsYWT	Hyper	chr1:82822953-82823359	2	13.6667	Gm17764	-32	promoter-TSS
166	OWTvsYWT	Hyper	chr1:83038461-83038574	1	11.2	Slc19a3	-70	promoter-TSS
167	OWTvsYWT	Hyper	chr1:83116014-83116090	2	19.2222	Ccl20	-714	promoter-TSS
168	OWTvsYWT	Hyper	chr1:83408509-83408707	2	31.75	Sphkap	-408	promoter-TSS
169	OWTvsYWT	Hyper	chr1:84219472-84220422	4	16.1026	Mir6353	-986	promoter-TSS
170	OWTvsYWT	Hyper	chr1:84285163-84285308	1	11.7778	Pid1	-591	promoter-TSS
171	OWTvsYWT	Hyper	chr1:84696685-84696717	1	14.5556	Dner	-480	promoter-TSS
172	OWTvsYWT	Hyper	chr1:85105115-85105192	2	17.9333	A530040E14Rik	-939	promoter-TSS
173	OWTvsYWT	Hyper	chr1:85105519-85105677	1	25.7619	A530040E14Rik	-495	promoter-TSS
174	OWTvsYWT	Hyper	chr1:85110154-85110312	2	17.4444	Sp140l1	-380	promoter-TSS
175	OWTvsYWT	Hyper	chr1:85110571-85110686	2	12.7333	Sp140l1	-776	promoter-TSS
176	OWTvsYWT	Hyper	chr1:85270775-85270907	2	22.8889	Sp140l2	-275	promoter-TSS
177	OWTvsYWT	Hyper	chr1:85543882-85544178	4	30.2	Gm7592	-785	promoter-TSS
178	OWTvsYWT	Hyper	chr1:85599456-85600687	4	13.9565	Sp140	-631	promoter-TSS
179	OWTvsYWT	Hyper	chr1:85603190-85604421	13	22.6133	Sp110	85	promoter-TSS
180	OWTvsYWT	Hyper	chr1:85751970-85752015	4	27.8889	Mir8096	45	promoter-TSS
181	OWTvsYWT	Hyper	chr1:85774822-85774950	1	15.4	9930111H07Rik	-385	promoter-TSS
182	OWTvsYWT	Hyper	chr1:85961038-85961107	1	27.8889	Gpr55	-18	promoter-TSS
183	OWTvsYWT	Hyper	chr1:86021401-86021715	2	13.8333	Spata3	-387	promoter-TSS
184	OWTvsYWT	Hyper	chr1:86021821-86022085	1	14.7778	Spata3	8	promoter-TSS
185	OWTvsYWT	Hyper	chr1:86425573-86425600	1	24.8889	Tex44	-742	promoter-TSS
186	OWTvsYWT	Hyper	chr1:86426094-86426203	1	18.8889	Tex44	-180	promoter-TSS
187	OWTvsYWT	Hyper	chr1:87089659-87090096	1	11.963	Alppl2	50	promoter-TSS
188	OWTvsYWT	Hyper	chr1:87090489-87090643	3	20.0667	Alppl2	-638	promoter-TSS
189	OWTvsYWT	Hyper	chr1:87205255-87205880	2	13.3333	Chrng	-243	promoter-TSS
190	OWTvsYWT	Hyper	chr1:87213245-87213466	1	13	Eif4e2	-555	promoter-TSS
191	OWTvsYWT	Hyper	chr1:87593440-87593742	1	11.9167	Neu2	-959	promoter-TSS
192	OWTvsYWT	Hyper	chr1:87619913-87620002	2	27.7778	Inpp5d	-354	promoter-TSS
193	OWTvsYWT	Hyper	chr1:87802528-87802959	2	12.2	Sag	-936	promoter-TSS
194	OWTvsYWT	Hyper	chr1:87854590-87854593	2	19.3333	Gm19582	-293	promoter-TSS
195	OWTvsYWT	Hyper	chr1:88008827-88008930	1	21.6667	Usp40	-328	promoter-TSS
196	OWTvsYWT	Hyper	chr1:88054687-88054788	2	12.4444	Ugt1a10	-673	promoter-TSS
197	OWTvsYWT	Hyper	chr1:88094541-88094581	2	23.5556	Ugt1a7c	-440	promoter-TSS
198	OWTvsYWT	Hyper	chr1:88102366-88102710	2	19.4444	Ugt1a6b	-719	promoter-TSS
199	OWTvsYWT	Hyper	chr1:88199457-88200170	4	15.1481	Ugt1a2	-797	promoter-TSS
200	OWTvsYWT	Hyper	chr1:88200374-88200481	1	18	Ugt1a2	-183	promoter-TSS
201	OWTvsYWT	Hyper	chr1:88406055-88406243	1	19.6667	Spp2	-861	promoter-TSS
202	OWTvsYWT	Hyper	chr1:88463068-88463164	3	16	Gm29538	-497	promoter-TSS
203	OWTvsYWT	Hyper	chr1:88551315-88551357	1	14.7778	Gm19589	-181	promoter-TSS
204	OWTvsYWT	Hyper	chr1:88754583-88755379	7	18.2424	Platr5	91	promoter-TSS
205	OWTvsYWT	Hyper	chr1:89406535-89406850	2	12.5	C030007H22Rik	-560	promoter-TSS
206	OWTvsYWT	Hyper	chr1:89683951-89684214	1	13.5556	4933400F21Rik	-191	promoter-TSS
207	OWTvsYWT	Hyper	chr1:90015244-90015747	1	16.7778	Asb18	-830	promoter-TSS
208	OWTvsYWT	Hyper	chr1:90952967-90953039	2	12.0556	Prlh	-105	promoter-TSS
209	OWTvsYWT	Hyper	chr1:91297618-91297696	2	13	Scly	-681	promoter-TSS
210	OWTvsYWT	Hyper	chr1:91321105-91321433	1	12.2222	Espnl	-806	promoter-TSS
211	OWTvsYWT	Hyper	chr1:91350153-91350185	1	16.8333	Klhl30	-904	promoter-TSS
212	OWTvsYWT	Hyper	chr1:91350647-91351160	2	12.9524	Klhl30	-169	promoter-TSS
213	OWTvsYWT	Hyper	chr1:91406249-91406355	1	15.1111	1700020N18Rik	-273	promoter-TSS
214	OWTvsYWT	Hyper	chr1:91493844-91494030	1	12.4444	Traf3ip1	-731	promoter-TSS
215	OWTvsYWT	Hyper	chr1:92518328-92518511	2	15.5	Or6b3	95	promoter-TSS
216	OWTvsYWT	Hyper	chr1:92519128-92519586	3	17.4444	Or6b3	-842	promoter-TSS
217	OWTvsYWT	Hyper	chr1:92595515-92595808	2	16.2222	Or9s15	-859	promoter-TSS
218	OWTvsYWT	Hyper	chr1:92731326-92731730	1	15.9444	Gm29483	-785	promoter-TSS
219	OWTvsYWT	Hyper	chr1:92903497-92903990	2	12.2381	Ankmy1	-838	promoter-TSS
220	OWTvsYWT	Hyper	chr1:92906482-92906863	2	12.8333	Dusp28	-316	promoter-TSS
221	OWTvsYWT	Hyper	chr1:92974937-92975200	1	19.1111	Gpr35	-278	promoter-TSS
222	OWTvsYWT	Hyper	chr1:92977923-92978136	1	20.6667	Gpr35	-873	promoter-TSS
223	OWTvsYWT	Hyper	chr1:92978590-92978749	2	12.1667	Gpr35	-233	promoter-TSS
224	OWTvsYWT	Hyper	chr1:93006203-93006217	1	24.0833	Aqp12	-124	promoter-TSS
225	OWTvsYWT	Hyper	chr1:93102430-93102481	1	14.5556	Kif1a	-582	promoter-TSS
226	OWTvsYWT	Hyper	chr1:93167945-93168042	1	11.8889	Crocc2	-429	promoter-TSS
227	OWTvsYWT	Hyper	chr1:93372975-93373044	1	15.25	Ano7	-886	promoter-TSS
228	OWTvsYWT	Hyper	chr1:93802846-93803279	5	17.2424	Ing5	-902	promoter-TSS
229	OWTvsYWT	Hyper	chr1:96021682-96022000	1	13.6667	1700063A18Rik	-83	promoter-TSS
230	OWTvsYWT	Hyper	chr1:98173319-98173891	3	19.0556	Gm29461	-43	promoter-TSS
231	OWTvsYWT	Hyper	chr1:98420315-98420834	2	13.1667	Slco6d1	-549	promoter-TSS
232	OWTvsYWT	Hyper	chr1:104767833-104767949	2	24.7778	Cdh20	-629	promoter-TSS
233	OWTvsYWT	Hyper	chr1:105355052-105355137	1	29.1111	Gm17634	-912	promoter-TSS
234	OWTvsYWT	Hyper	chr1:105779900-105780089	1	14.5556	Tnfrsf11a	-728	promoter-TSS
235	OWTvsYWT	Hyper	chr1:105780165-105780256	1	17.7778	Tnfrsf11a	-512	promoter-TSS
236	OWTvsYWT	Hyper	chr1:106760352-106760372	1	14.6667	Kdsr	-620	promoter-TSS
237	OWTvsYWT	Hyper	chr1:106937391-106938550	1	19.7778	Serpinb12	-986	promoter-TSS
238	OWTvsYWT	Hyper	chr1:107916999-107917414	3	18.4444	D830032E09Rik	-52	promoter-TSS
239	OWTvsYWT	Hyper	chr1:118311715-118311751	1	12.8889	Tsn	-387	promoter-TSS
240	OWTvsYWT	Hyper	chr1:118321487-118321573	1	20.7778	Nifk	-313	promoter-TSS
241	OWTvsYWT	Hyper	chr1:119997596-119997750	1	15.4444	Cfap221	-441	promoter-TSS
242	OWTvsYWT	Hyper	chr1:120006103-120006160	1	11.6667	Sctr	-848	promoter-TSS
243	OWTvsYWT	Hyper	chr1:120259234-120259988	11	20.0625	Steap3	-733	promoter-TSS
244	OWTvsYWT	Hyper	chr1:120265758-120265842	2	27.6667	Steap3	-514	promoter-TSS
245	OWTvsYWT	Hyper	chr1:122204001-122204289	1	14	Gm28590	-1000	promoter-TSS
246	OWTvsYWT	Hyper	chr1:125913466-125914336	3	16.7	Lypd1	-973	promoter-TSS
247	OWTvsYWT	Hyper	chr1:127204176-127204329	1	14.2222	Mgat5	-733	promoter-TSS
248	OWTvsYWT	Hyper	chr1:127204352-127204490	1	18.3333	Mgat5	-565	promoter-TSS
249	OWTvsYWT	Hyper	chr1:127732984-127733171	1	14.7778	Gm35993	-102	promoter-TSS
250	OWTvsYWT	Hyper	chr1:128360328-128360417	1	13.5833	Mcm6	-668	promoter-TSS
251	OWTvsYWT	Hyper	chr1:128360519-128360808	2	31.8889	Mcm6	-959	promoter-TSS
252	OWTvsYWT	Hyper	chr1:129272279-129273230	5	14.5	Thsd7b	-549	promoter-TSS
253	OWTvsYWT	Hyper	chr1:130422442-130422528	1	11.6667	Cd55os	-339	promoter-TSS
254	OWTvsYWT	Hyper	chr1:130422565-130423035	4	13.6364	Cd55os	-24	promoter-TSS
255	OWTvsYWT	Hyper	chr1:130423430-130424125	3	11.8	Cd55b	-735	promoter-TSS
256	OWTvsYWT	Hyper	chr1:130661583-130661668	4	18.8	C4bp	-8	promoter-TSS
257	OWTvsYWT	Hyper	chr1:130681772-130682234	3	22.7333	C4bp-ps1	-432	promoter-TSS
258	OWTvsYWT	Hyper	chr1:130864817-130864960	2	16.5333	Fcmr	-888	promoter-TSS
259	OWTvsYWT	Hyper	chr1:130864960-130865190	1	23	Fcmr	-702	promoter-TSS
260	OWTvsYWT	Hyper	chr1:131637948-131638126	2	27	Ctse	-277	promoter-TSS
261	OWTvsYWT	Hyper	chr1:131743450-131744400	2	23.1333	Slc26a9	-97	promoter-TSS
262	OWTvsYWT	Hyper	chr1:131866461-131866470	3	30.6667	Rab29	-811	promoter-TSS
263	OWTvsYWT	Hyper	chr1:131866775-131866951	1	18.2222	Rab29	-414	promoter-TSS
264	OWTvsYWT	Hyper	chr1:132006715-132006888	2	18.2222	Elk4	-818	promoter-TSS
265	OWTvsYWT	Hyper	chr1:132505742-132505811	1	10.1111	Tmem81	-453	promoter-TSS
266	OWTvsYWT	Hyper	chr1:132543526-132543700	1	12.7778	Cntn2	-673	promoter-TSS
267	OWTvsYWT	Hyper	chr1:132707322-132707660	1	13.5556	Nfasc	-165	promoter-TSS
268	OWTvsYWT	Hyper	chr1:132742348-132742403	1	19.1111	Nfasc	-579	promoter-TSS
269	OWTvsYWT	Hyper	chr1:133308992-133309134	2	14.7333	Golt1a	-760	promoter-TSS
270	OWTvsYWT	Hyper	chr1:133309613-133309657	1	11.6667	Golt1a	-188	promoter-TSS
271	OWTvsYWT	Hyper	chr1:133754314-133754890	1	10.8333	Atp2b4	-855	promoter-TSS
272	OWTvsYWT	Hyper	chr1:134036350-134036686	2	22.4444	Fmod	-736	promoter-TSS
273	OWTvsYWT	Hyper	chr1:134111230-134111305	2	27.8889	Chit1	26	promoter-TSS
274	OWTvsYWT	Hyper	chr1:134193115-134193210	2	16.5556	Mybph	-285	promoter-TSS
275	OWTvsYWT	Hyper	chr1:134414366-134414622	1	16.9333	Adipor1	-884	promoter-TSS
276	OWTvsYWT	Hyper	chr1:134956808-134956849	2	26.1111	Ppp1r12b	-889	promoter-TSS
277	OWTvsYWT	Hyper	chr1:135375842-135375889	2	15.4667	Shisa4	-803	promoter-TSS
278	OWTvsYWT	Hyper	chr1:136414583-136414808	5	14.2963	Ddx59	-575	promoter-TSS
279	OWTvsYWT	Hyper	chr1:138682763-138682810	1	13	Gm5833	-712	promoter-TSS
280	OWTvsYWT	Hyper	chr1:138966824-138966854	1	12.1667	Dennd1b	-882	promoter-TSS
281	OWTvsYWT	Hyper	chr1:138977222-138977421	1	13.7917	4930596I21Rik	-335	promoter-TSS
282	OWTvsYWT	Hyper	chr1:139453939-139453980	4	21.1111	Aspm	-813	promoter-TSS
283	OWTvsYWT	Hyper	chr1:140656450-140656492	1	17.1111	4930590L20Rik	-69	promoter-TSS
284	OWTvsYWT	Hyper	chr1:140657169-140657274	1	20.5556	4930590L20Rik	-820	promoter-TSS
285	OWTvsYWT	Hyper	chr1:144248836-144250240	1	13.2667	Rgs1	-434	promoter-TSS
286	OWTvsYWT	Hyper	chr1:146496897-146497017	2	25.1111	Brinp3	-730	promoter-TSS
287	OWTvsYWT	Hyper	chr1:150319167-150319615	1	18.1667	Pdc	-26	promoter-TSS
288	OWTvsYWT	Hyper	chr1:150392220-150392227	2	38.3333	Tpr	-614	promoter-TSS
289	OWTvsYWT	Hyper	chr1:152749479-152749960	4	21.5	Apobec4	-831	promoter-TSS
290	OWTvsYWT	Hyper	chr1:152750370-152750679	6	24.6667	Apobec4	-26	promoter-TSS
291	OWTvsYWT	Hyper	chr1:152934124-152935230	5	21.7037	1700040K01Rik	-128	promoter-TSS
292	OWTvsYWT	Hyper	chr1:152954389-152954569	1	17.7778	Nmnat2	-622	promoter-TSS
293	OWTvsYWT	Hyper	chr1:153186839-153187424	2	10.8333	Lamc2	-685	promoter-TSS
294	OWTvsYWT	Hyper	chr1:153414170-153414320	6	35.381	E330020D12Rik	-12	promoter-TSS
295	OWTvsYWT	Hyper	chr1:153414352-153414830	20	54.4286	E330020D12Rik	-358	promoter-TSS
296	OWTvsYWT	Hyper	chr1:153414899-153415127	4	36.4667	E330020D12Rik	-780	promoter-TSS
297	OWTvsYWT	Hyper	chr1:153738105-153738213	4	29	C230024C17Rik	-330	promoter-TSS
298	OWTvsYWT	Hyper	chr1:153874346-153874482	2	15.0667	Teddm1b	69	promoter-TSS
299	OWTvsYWT	Hyper	chr1:155099912-155099955	1	19	Ier5	-298	promoter-TSS
300	OWTvsYWT	Hyper	chr1:155557345-155557739	2	11.2917	Acbd6	-578	promoter-TSS
301	OWTvsYWT	Hyper	chr1:156040148-156040216	1	11	Tor1aip2	-658	promoter-TSS
302	OWTvsYWT	Hyper	chr1:156675267-156675274	3	18.75	Tor3a	-932	promoter-TSS
303	OWTvsYWT	Hyper	chr1:157120957-157121096	2	20	Gm30694	72	promoter-TSS
304	OWTvsYWT	Hyper	chr1:157512260-157512797	2	13.6667	Gm15486	-806	promoter-TSS
305	OWTvsYWT	Hyper	chr1:158981051-158981307	1	13.5556	1600012P17Rik	-717	promoter-TSS
306	OWTvsYWT	Hyper	chr1:160213648-160213853	1	13.5833	Cacybp	-859	promoter-TSS
307	OWTvsYWT	Hyper	chr1:161037602-161037662	2	21.5556	Snord47	-460	promoter-TSS
308	OWTvsYWT	Hyper	chr1:161038135-161038150	2	17.2222	Snord47	51	promoter-TSS
309	OWTvsYWT	Hyper	chr1:161141944-161141951	2	25.2222	Ankrd45	-749	promoter-TSS
310	OWTvsYWT	Hyper	chr1:161159829-161160135	2	14.0952	Tex50	-668	promoter-TSS
311	OWTvsYWT	Hyper	chr1:161788361-161788554	5	29	Fasl	37	promoter-TSS
312	OWTvsYWT	Hyper	chr1:162004467-162004814	5	37.9444	2810442N19Rik	-328	promoter-TSS
313	OWTvsYWT	Hyper	chr1:162478256-162478302	1	20.8889	Dnm3	-245	promoter-TSS
314	OWTvsYWT	Hyper	chr1:162478674-162478763	1	11.5	Dnm3	-685	promoter-TSS
315	OWTvsYWT	Hyper	chr1:162638479-162638500	1	13	Myoc	-660	promoter-TSS
316	OWTvsYWT	Hyper	chr1:162638550-162638749	1	12.2222	Myoc	-500	promoter-TSS
317	OWTvsYWT	Hyper	chr1:162658241-162658489	1	11.1333	Myocos	-146	promoter-TSS
318	OWTvsYWT	Hyper	chr1:162860263-162860478	3	16.6667	Fmo1	-371	promoter-TSS
319	OWTvsYWT	Hyper	chr1:162898235-162898628	3	11.4074	Fmo2	61	promoter-TSS
320	OWTvsYWT	Hyper	chr1:163725094-163725370	1	10.6111	Ntmt2	0	promoter-TSS
321	OWTvsYWT	Hyper	chr1:163725562-163725747	1	13.3333	Ntmt2	-423	promoter-TSS
322	OWTvsYWT	Hyper	chr1:164047711-164047863	1	14.8889	Sele	-447	promoter-TSS
323	OWTvsYWT	Hyper	chr1:164152940-164152988	6	23.9167	Gm16548	-747	promoter-TSS
324	OWTvsYWT	Hyper	chr1:164248200-164248258	1	17	Slc19a2	-817	promoter-TSS
325	OWTvsYWT	Hyper	chr1:164936218-164936380	1	20.1111	Xcl1	-777	promoter-TSS
326	OWTvsYWT	Hyper	chr1:165237474-165237555	4	17	Tiprl	-555	promoter-TSS
327	OWTvsYWT	Hyper	chr1:165484702-165484980	2	10.7222	Adcy10	-342	promoter-TSS
328	OWTvsYWT	Hyper	chr1:165762978-165763116	6	29.2917	Creg1	-711	promoter-TSS
329	OWTvsYWT	Hyper	chr1:165787914-165787964	1	11	Cd247	-742	promoter-TSS
330	OWTvsYWT	Hyper	chr1:165788203-165788504	2	21.6667	Cd247	-327	promoter-TSS
331	OWTvsYWT	Hyper	chr1:165935710-165935901	2	27.1333	Pou2f1	-858	promoter-TSS
332	OWTvsYWT	Hyper	chr1:166129551-166129849	2	10.8	Gpa33	-521	promoter-TSS
333	OWTvsYWT	Hyper	chr1:166999590-166999680	1	16.1111	Gm16701	95	promoter-TSS
334	OWTvsYWT	Hyper	chr1:166999726-166999884	1	12.3333	Gm16701	-75	promoter-TSS
335	OWTvsYWT	Hyper	chr1:167467387-167467780	1	16.4444	Lrrc52	-804	promoter-TSS
336	OWTvsYWT	Hyper	chr1:167617367-167617498	3	16.4667	Rxrg	-832	promoter-TSS
337	OWTvsYWT	Hyper	chr1:167617863-167618044	1	13.6667	Rxrg	-311	promoter-TSS
338	OWTvsYWT	Hyper	chr1:167689536-167689718	1	12.4444	Lmx1a	69	promoter-TSS
339	OWTvsYWT	Hyper	chr1:169928271-169928362	1	21.8889	Ccdc190	-622	promoter-TSS
340	OWTvsYWT	Hyper	chr1:169929463-169929760	2	10.7778	Ccdc190	-307	promoter-TSS
341	OWTvsYWT	Hyper	chr1:170232432-170232716	3	19.5238	Sh2d1b2	-297	promoter-TSS
342	OWTvsYWT	Hyper	chr1:170255807-170255858	2	17.6667	Gm6345	-94	promoter-TSS
343	OWTvsYWT	Hyper	chr1:170306813-170306998	2	15.8667	Gm7694	-574	promoter-TSS
344	OWTvsYWT	Hyper	chr1:170928117-170928847	8	36.6667	Fcrla	-899	promoter-TSS
345	OWTvsYWT	Hyper	chr1:170976766-170977043	1	20.5833	Fcgr2b	-834	promoter-TSS
346	OWTvsYWT	Hyper	chr1:171018154-171018810	3	16.5833	Fcgr4	-444	promoter-TSS
347	OWTvsYWT	Hyper	chr1:171059860-171060240	3	18.6	Fcgr3	-647	promoter-TSS
348	OWTvsYWT	Hyper	chr1:171064798-171064802	1	12.7778	Mir6546	-148	promoter-TSS
349	OWTvsYWT	Hyper	chr1:171213385-171214210	1	13.4444	Nr1i3	-172	promoter-TSS
350	OWTvsYWT	Hyper	chr1:171234269-171234294	1	20.0833	Fcer1g	67	promoter-TSS
351	OWTvsYWT	Hyper	chr1:171234307-171234443	3	26.75	Fcer1g	-26	promoter-TSS
352	OWTvsYWT	Hyper	chr1:171234923-171234936	1	14.4444	Fcer1g	-581	promoter-TSS
353	OWTvsYWT	Hyper	chr1:171234941-171235003	4	26.8	Fcer1g	-623	promoter-TSS
354	OWTvsYWT	Hyper	chr1:171327979-171328262	1	17.5556	Dedd	-687	promoter-TSS
355	OWTvsYWT	Hyper	chr1:171344864-171344882	1	12.1111	Pfdn2	-81	promoter-TSS
356	OWTvsYWT	Hyper	chr1:171388633-171388832	5	57.2222	Arhgap30	-227	promoter-TSS
357	OWTvsYWT	Hyper	chr1:171681020-171681198	6	64.5238	Cd48	-883	promoter-TSS
358	OWTvsYWT	Hyper	chr1:171681405-171681600	2	31.4444	Cd48	-489	promoter-TSS
359	OWTvsYWT	Hyper	chr1:171710544-171710771	1	18.4444	Tma7-ps	-412	promoter-TSS
360	OWTvsYWT	Hyper	chr1:171916480-171916556	2	30.5556	Slamf6	-944	promoter-TSS
361	OWTvsYWT	Hyper	chr1:171919861-171919894	3	38.5556	Gm37065	-522	promoter-TSS
362	OWTvsYWT	Hyper	chr1:172298454-172298578	3	23.25	Atp1a2	-452	promoter-TSS
363	OWTvsYWT	Hyper	chr1:172329779-172330469	2	15.0417	Kcnj9	-802	promoter-TSS
364	OWTvsYWT	Hyper	chr1:172474844-172474982	2	31.7778	Slamf9	-447	promoter-TSS
365	OWTvsYWT	Hyper	chr1:172481241-172481275	2	31.5556	Igsf9	-955	promoter-TSS
366	OWTvsYWT	Hyper	chr1:172559522-172559634	2	17	Vsig8	-328	promoter-TSS
367	OWTvsYWT	Hyper	chr1:172591176-172591261	1	18	Slamf8	-651	promoter-TSS
368	OWTvsYWT	Hyper	chr1:172633652-172633710	1	12	Dusp23	-707	promoter-TSS
369	OWTvsYWT	Hyper	chr1:172633886-172634057	1	10.0667	Dusp23	-998	promoter-TSS
370	OWTvsYWT	Hyper	chr1:172956368-172957309	7	18.3556	Or10j5	71	promoter-TSS
371	OWTvsYWT	Hyper	chr1:172990161-172990183	1	11	Gm35742	-151	promoter-TSS
372	OWTvsYWT	Hyper	chr1:172990183-172990428	4	22.4667	Gm35742	-17	promoter-TSS
373	OWTvsYWT	Hyper	chr1:173215554-173215706	1	11.3333	Or10j3b	23	promoter-TSS
374	OWTvsYWT	Hyper	chr1:173227175-173227223	1	23.6667	Fcer1a	30	promoter-TSS
375	OWTvsYWT	Hyper	chr1:173270067-173270333	1	10.1111	Or10j2	53	promoter-TSS
376	OWTvsYWT	Hyper	chr1:173277991-173278023	2	23.3333	Mptx2	-251	promoter-TSS
377	OWTvsYWT	Hyper	chr1:173333964-173333975	2	23.2222	Ackr1	-467	promoter-TSS
378	OWTvsYWT	Hyper	chr1:173368323-173368557	1	13.7778	Cadm3	-745	promoter-TSS
379	OWTvsYWT	Hyper	chr1:173368637-173368646	1	22.2222	Cadm3	-947	promoter-TSS
380	OWTvsYWT	Hyper	chr1:174088283-174088920	3	10.8611	Or6n1	-436	promoter-TSS
381	OWTvsYWT	Hyper	chr1:174099478-174099619	1	14.3333	Olfr426	89	promoter-TSS
382	OWTvsYWT	Hyper	chr1:174150450-174150800	1	18.2222	Or6k8-ps1	-856	promoter-TSS
383	OWTvsYWT	Hyper	chr1:175631791-175632227	10	20.619	Kmo	-184	promoter-TSS
384	OWTvsYWT	Hyper	chr1:175632227-175632290	5	48.6	Kmo	66	promoter-TSS
385	OWTvsYWT	Hyper	chr1:176214197-176214306	2	14.8333	Pld5	-310	promoter-TSS
386	OWTvsYWT	Hyper	chr1:176214783-176215057	4	22.6667	Pld5	-978	promoter-TSS
387	OWTvsYWT	Hyper	chr1:176276103-176276395	1	17.0833	Pld5	-937	promoter-TSS
388	OWTvsYWT	Hyper	chr1:177445312-177445565	1	15.3333	Zbtb18	-382	promoter-TSS
389	OWTvsYWT	Hyper	chr1:177445831-177445984	1	31.1111	Zbtb18	87	promoter-TSS
390	OWTvsYWT	Hyper	chr1:177580282-177580528	1	13.75	Mir12179	-876	promoter-TSS
391	OWTvsYWT	Hyper	chr1:177807622-177807775	1	20.1111	Catspere1	-720	promoter-TSS
392	OWTvsYWT	Hyper	chr1:177990753-177990939	1	14.4	Catspere2	-552	promoter-TSS
393	OWTvsYWT	Hyper	chr1:178186546-178186703	1	23.5556	Desi2	-792	promoter-TSS
394	OWTvsYWT	Hyper	chr1:180640185-180640571	2	10.381	Lin9	-772	promoter-TSS
395	OWTvsYWT	Hyper	chr1:180697400-180697414	2	23.7778	Mixl1	-373	promoter-TSS
396	OWTvsYWT	Hyper	chr1:180697427-180697721	2	14.4583	Mixl1	-540	promoter-TSS
397	OWTvsYWT	Hyper	chr1:180892417-180892591	1	14.8889	Lefty2	-604	promoter-TSS
398	OWTvsYWT	Hyper	chr1:180903442-180903520	5	14.7576	Pycr2	-793	promoter-TSS
399	OWTvsYWT	Hyper	chr1:180903678-180903781	5	31.9444	Pycr2	-544	promoter-TSS
400	OWTvsYWT	Hyper	chr1:180933920-180934147	1	12.2778	Lefty1	-988	promoter-TSS
401	OWTvsYWT	Hyper	chr1:181017766-181017924	1	23.2222	Ephx1	-276	promoter-TSS
402	OWTvsYWT	Hyper	chr1:181575983-181576104	1	15.7778	Dnah14	-549	promoter-TSS
403	OWTvsYWT	Hyper	chr1:181576388-181576881	2	13.5556	Dnah14	42	promoter-TSS
404	OWTvsYWT	Hyper	chr1:182283554-182283743	3	22.8889	Degs1	-848	promoter-TSS
405	OWTvsYWT	Hyper	chr1:182300479-182300660	2	14.3889	1700047M11Rik	-264	promoter-TSS
406	OWTvsYWT	Hyper	chr1:182518172-182518552	6	12.1569	Capn2	-752	promoter-TSS
407	OWTvsYWT	Hyper	chr1:183370156-183370207	1	11.1111	Mia3	-617	promoter-TSS
408	OWTvsYWT	Hyper	chr1:184883697-184884335	3	10.3333	C130074G19Rik	-980	promoter-TSS
409	OWTvsYWT	Hyper	chr1:185313041-185313066	1	11.5556	Mir194-1	-265	promoter-TSS
410	OWTvsYWT	Hyper	chr1:185331256-185331585	1	12.6667	Bpnt1	-738	promoter-TSS
411	OWTvsYWT	Hyper	chr1:185456278-185456475	2	28.6	Gm2061	-809	promoter-TSS
412	OWTvsYWT	Hyper	chr1:185497022-185497478	2	16.7222	5033404E19Rik	-56	promoter-TSS
413	OWTvsYWT	Hyper	chr1:186117577-186117797	3	14.5333	Lyplal1	-377	promoter-TSS
414	OWTvsYWT	Hyper	chr1:186587350-186587400	3	19.2667	Gm35546	53	promoter-TSS
415	OWTvsYWT	Hyper	chr1:188009490-188009800	1	10.125	9330162B11Rik	-655	promoter-TSS
416	OWTvsYWT	Hyper	chr1:188262040-188262188	1	16.7778	Ush2a	-724	promoter-TSS
417	OWTvsYWT	Hyper	chr1:188262528-188262595	2	38.3333	Ush2a	-276	promoter-TSS
418	OWTvsYWT	Hyper	chr1:188262812-188262842	1	11	Ush2a	-11	promoter-TSS
419	OWTvsYWT	Hyper	chr1:189344534-189344729	1	16.8889	Kcnk2	-440	promoter-TSS
420	OWTvsYWT	Hyper	chr1:189344770-189344901	1	15	Kcnk2	-644	promoter-TSS
421	OWTvsYWT	Hyper	chr1:190924070-190924300	1	14.2222	Angel2	-923	promoter-TSS
422	OWTvsYWT	Hyper	chr1:191024709-191025137	3	15.5926	A230020J21Rik	-428	promoter-TSS
423	OWTvsYWT	Hyper	chr1:191035051-191035909	5	13.619	Spata45	-429	promoter-TSS
424	OWTvsYWT	Hyper	chr1:191165056-191166357	5	10.2982	Garin4	-890	promoter-TSS
425	OWTvsYWT	Hyper	chr1:191325158-191325429	1	17.8889	Pacc1	-608	promoter-TSS
426	OWTvsYWT	Hyper	chr1:191325500-191325629	1	11.5556	Pacc1	-337	promoter-TSS
427	OWTvsYWT	Hyper	chr1:191465495-191465646	2	19.8889	Gm32200	-523	promoter-TSS
428	OWTvsYWT	Hyper	chr1:191908117-191908306	2	19	1700034H15Rik	-685	promoter-TSS
429	OWTvsYWT	Hyper	chr1:192093354-192093490	1	17.1111	Traf5	-823	promoter-TSS
430	OWTvsYWT	Hyper	chr1:192840770-192840991	1	26	1700065J18Rik	-824	promoter-TSS
431	OWTvsYWT	Hyper	chr1:192841187-192841194	2	30.8889	1700065J18Rik	-514	promoter-TSS
432	OWTvsYWT	Hyper	chr1:193131141-193131158	1	17.5556	Utp25	-880	promoter-TSS
433	OWTvsYWT	Hyper	chr1:193202322-193202583	1	33.4444	Traf3ip3	-907	promoter-TSS
434	OWTvsYWT	Hyper	chr1:193243016-193243249	3	37	Hsd11b1	-773	promoter-TSS
435	OWTvsYWT	Hyper	chr1:193302258-193302305	1	13.4444	Lamb3	39	promoter-TSS
436	OWTvsYWT	Hyper	chr1:193510218-193510563	2	17.4667	Mir205hg	-181	promoter-TSS
437	OWTvsYWT	Hyper	chr1:195017361-195017455	1	13.8889	A330023F24Rik	9	promoter-TSS
438	OWTvsYWT	Hyper	chr1:195131727-195131996	1	17.7778	Cr1l	-292	promoter-TSS
439	OWTvsYWT	Hyper	chr10:7589116-7589133	2	27.4444	Lrp11	-692	promoter-TSS
440	OWTvsYWT	Hyper	chr10:7835780-7835812	2	51.2222	Mir5104	-585	promoter-TSS
441	OWTvsYWT	Hyper	chr10:10472517-10472744	8	29.0667	Adgb	-232	promoter-TSS
442	OWTvsYWT	Hyper	chr10:11083098-11083157	1	21.2222	Grm1	-797	promoter-TSS
443	OWTvsYWT	Hyper	chr10:13060142-13060406	2	27.5556	Gm40602	-260	promoter-TSS
444	OWTvsYWT	Hyper	chr10:13870482-13870755	1	10.8333	Gm32172	-661	promoter-TSS
445	OWTvsYWT	Hyper	chr10:14759004-14759065	2	22.1111	Nmbr	-912	promoter-TSS
446	OWTvsYWT	Hyper	chr10:14759317-14759676	1	11.4444	Nmbr	-450	promoter-TSS
447	OWTvsYWT	Hyper	chr10:18023619-18023811	3	15.7222	Abracl	-463	promoter-TSS
448	OWTvsYWT	Hyper	chr10:18831804-18831946	2	16.0833	4930444F02Rik	55	promoter-TSS
449	OWTvsYWT	Hyper	chr10:19012853-19012989	5	18.7222	Tnfaip3	-958	promoter-TSS
450	OWTvsYWT	Hyper	chr10:19061931-19062001	2	20.5556	Gm51814	-813	promoter-TSS
451	OWTvsYWT	Hyper	chr10:19062348-19062370	2	43.1111	Gm51814	-420	promoter-TSS
452	OWTvsYWT	Hyper	chr10:19062384-19062464	1	19.6667	Gm51814	-355	promoter-TSS
453	OWTvsYWT	Hyper	chr10:19087694-19088350	4	12.0556	1700124M09Rik	-815	promoter-TSS
454	OWTvsYWT	Hyper	chr10:19486022-19486037	1	13.2222	Gm33104	-685	promoter-TSS
455	OWTvsYWT	Hyper	chr10:19591153-19591211	5	27.1905	Ifngr1	-767	promoter-TSS
456	OWTvsYWT	Hyper	chr10:19711530-19711670	1	15.8889	Il20ra	-987	promoter-TSS
457	OWTvsYWT	Hyper	chr10:19907979-19908031	1	11.7778	Pex7	-331	promoter-TSS
458	OWTvsYWT	Hyper	chr10:20201892-20202020	1	13.7778	4930405J17Rik	-102	promoter-TSS
459	OWTvsYWT	Hyper	chr10:20298469-20298555	1	10.8333	Mir6413	-824	promoter-TSS
460	OWTvsYWT	Hyper	chr10:20311504-20311514	1	24.4444	Bclaf1	-960	promoter-TSS
461	OWTvsYWT	Hyper	chr10:20952047-20952078	1	15.8889	Ahi1	-484	promoter-TSS
462	OWTvsYWT	Hyper	chr10:21881334-21881586	1	10.3333	Sgk1	-724	promoter-TSS
463	OWTvsYWT	Hyper	chr10:21977652-21978147	3	15.6667	Sgk1	-772	promoter-TSS
464	OWTvsYWT	Hyper	chr10:22068346-22068468	3	19.0556	Semp2l2b	-328	promoter-TSS
465	OWTvsYWT	Hyper	chr10:22068553-22068693	2	14.5556	Semp2l2b	-544	promoter-TSS
466	OWTvsYWT	Hyper	chr10:22306081-22306197	1	18.1111	C920009B18Rik	-643	promoter-TSS
467	OWTvsYWT	Hyper	chr10:22730156-22730162	2	17.6667	Mir7663	-727	promoter-TSS
468	OWTvsYWT	Hyper	chr10:23785610-23786003	3	19.8667	Snord100	14	promoter-TSS
469	OWTvsYWT	Hyper	chr10:23851315-23851501	3	22.6667	Vnn3	-54	promoter-TSS
470	OWTvsYWT	Hyper	chr10:23937820-23938015	1	16.5556	Taar2	-654	promoter-TSS
471	OWTvsYWT	Hyper	chr10:23938020-23938048	1	15	Taar2	-538	promoter-TSS
472	OWTvsYWT	Hyper	chr10:23948572-23948879	2	10.8333	Taar3	-832	promoter-TSS
473	OWTvsYWT	Hyper	chr10:23959552-23959647	2	19.25	Taar4	-894	promoter-TSS
474	OWTvsYWT	Hyper	chr10:23969888-23969953	1	15.5556	Taar5	-785	promoter-TSS
475	OWTvsYWT	Hyper	chr10:23999067-23999222	1	12.3333	Taar7b	-794	promoter-TSS
476	OWTvsYWT	Hyper	chr10:24026230-24026632	4	20.3333	Taar7d	-791	promoter-TSS
477	OWTvsYWT	Hyper	chr10:24076268-24076380	1	12.1111	Taar8a	-176	promoter-TSS
478	OWTvsYWT	Hyper	chr10:24092203-24092245	1	17.4444	Taar8b	70	promoter-TSS
479	OWTvsYWT	Hyper	chr10:24102451-24102974	2	10.8611	Taar8c	-762	promoter-TSS
480	OWTvsYWT	Hyper	chr10:24712609-24712643	1	17.2222	Enpp1	-467	promoter-TSS
481	OWTvsYWT	Hyper	chr10:24928415-24928493	1	26.2222	Arg1	-984	promoter-TSS
482	OWTvsYWT	Hyper	chr10:25200890-25201124	2	19.7778	Akap7	-858	promoter-TSS
483	OWTvsYWT	Hyper	chr10:25407866-25407977	3	28.75	Epb41l2	-446	promoter-TSS
484	OWTvsYWT	Hyper	chr10:26077624-26077820	2	21.25	Gm9767	-533	promoter-TSS
485	OWTvsYWT	Hyper	chr10:26077882-26077895	2	21.7778	Gm9767	-366	promoter-TSS
486	OWTvsYWT	Hyper	chr10:26079376-26079402	2	29.6667	Tmem200a	-337	promoter-TSS
487	OWTvsYWT	Hyper	chr10:26079457-26079484	1	12.3333	Tmem200a	-419	promoter-TSS
488	OWTvsYWT	Hyper	chr10:26229472-26229606	2	17.4444	Samd3	-168	promoter-TSS
489	OWTvsYWT	Hyper	chr10:28986951-28986992	2	21.4444	2310057J18Rik	-666	promoter-TSS
490	OWTvsYWT	Hyper	chr10:31446105-31446560	5	10.9394	Tpd52l1	-375	promoter-TSS
491	OWTvsYWT	Hyper	chr10:33625309-33625410	4	23.7333	Clvs2	-676	promoter-TSS
492	OWTvsYWT	Hyper	chr10:33782846-33782909	1	16.7333	Sult3a2	-763	promoter-TSS
493	OWTvsYWT	Hyper	chr10:34036916-34036921	1	20.5556	Trappc3l	-678	promoter-TSS
494	OWTvsYWT	Hyper	chr10:34044269-34044390	1	11.5833	Calhm4	-17	promoter-TSS
495	OWTvsYWT	Hyper	chr10:34044412-34044616	2	12.2	Calhm4	-201	promoter-TSS
496	OWTvsYWT	Hyper	chr10:34097298-34097357	1	13.7778	Calhm5	-809	promoter-TSS
497	OWTvsYWT	Hyper	chr10:34419084-34419110	2	18.7778	Nt5dc1	-546	promoter-TSS
498	OWTvsYWT	Hyper	chr10:39590367-39590409	1	16.7778	Gm40627	40	promoter-TSS
499	OWTvsYWT	Hyper	chr10:39927162-39927283	1	20.4444	Mfsd4b2	-287	promoter-TSS
500	OWTvsYWT	Hyper	chr10:40142525-40142651	1	12	Slc16a10	-334	promoter-TSS
501	OWTvsYWT	Hyper	chr10:40303111-40303163	1	31.5556	Amd1	-949	promoter-TSS
502	OWTvsYWT	Hyper	chr10:40569383-40569500	1	12.8889	Slc22a16	-920	promoter-TSS
503	OWTvsYWT	Hyper	chr10:40629265-40629372	2	20.2	Ddo	-692	promoter-TSS
504	OWTvsYWT	Hyper	chr10:40629836-40630061	2	24.7778	Ddo	-62	promoter-TSS
505	OWTvsYWT	Hyper	chr10:41476021-41476209	7	16.4314	Mical1	-199	promoter-TSS
506	OWTvsYWT	Hyper	chr10:41745729-41746148	1	10.8	BC048559	-782	promoter-TSS
507	OWTvsYWT	Hyper	chr10:42018869-42018881	2	26.4444	Armc2	-493	promoter-TSS
508	OWTvsYWT	Hyper	chr10:42019091-42019120	2	17.5556	Armc2	-724	promoter-TSS
509	OWTvsYWT	Hyper	chr10:42501171-42501416	1	10.0833	Snx3	-760	promoter-TSS
510	OWTvsYWT	Hyper	chr10:42501416-42501438	1	28.4444	Snx3	-627	promoter-TSS
511	OWTvsYWT	Hyper	chr10:42760424-42760653	1	24.2222	Sec63	-957	promoter-TSS
512	OWTvsYWT	Hyper	chr10:43492543-43492603	2	12.75	Bend3	-66	promoter-TSS
513	OWTvsYWT	Hyper	chr10:43541449-43541883	3	10.3333	Mtres1	-648	promoter-TSS
514	OWTvsYWT	Hyper	chr10:43745592-43746170	4	25.8333	1700027J07Rik	-277	promoter-TSS
515	OWTvsYWT	Hyper	chr10:43825098-43825202	3	26.5	4933404K13Rik	-757	promoter-TSS
516	OWTvsYWT	Hyper	chr10:44005433-44005454	1	28.1111	Crybg1	-598	promoter-TSS
517	OWTvsYWT	Hyper	chr10:44148753-44149089	1	12.5556	Crybg1	-93	promoter-TSS
518	OWTvsYWT	Hyper	chr10:44459503-44459611	1	10.8889	Prdm1	-809	promoter-TSS
519	OWTvsYWT	Hyper	chr10:45335201-45335284	1	12.7333	Bves	-492	promoter-TSS
520	OWTvsYWT	Hyper	chr10:45806830-45807377	5	14.2857	D030045P18Rik	-600	promoter-TSS
521	OWTvsYWT	Hyper	chr10:51591317-51591391	2	35.3333	Fam162b	-894	promoter-TSS
522	OWTvsYWT	Hyper	chr10:51685505-51685706	2	15.8667	Rfx6	88	promoter-TSS
523	OWTvsYWT	Hyper	chr10:52195346-52195413	1	20.5556	Ros1	-136	promoter-TSS
524	OWTvsYWT	Hyper	chr10:52391456-52391648	2	14	Nepn	-56	promoter-TSS
525	OWTvsYWT	Hyper	chr10:53337435-53337730	1	17.3333	Pln	-103	promoter-TSS
526	OWTvsYWT	Hyper	chr10:53409272-53409300	1	11.2222	Gm36229	-596	promoter-TSS
527	OWTvsYWT	Hyper	chr10:53409888-53409898	2	19.8889	Gm36229	11	promoter-TSS
528	OWTvsYWT	Hyper	chr10:53518950-53519142	1	12.6667	Gm20597	-57	promoter-TSS
529	OWTvsYWT	Hyper	chr10:56106558-56106625	2	19.3333	Msl3l2	-325	promoter-TSS
530	OWTvsYWT	Hyper	chr10:57631667-57631960	3	14.5833	Pkib	-167	promoter-TSS
531	OWTvsYWT	Hyper	chr10:57784944-57785098	3	21.3889	Fabp7	98	promoter-TSS
532	OWTvsYWT	Hyper	chr10:58232718-58232821	1	20.5556	Dux	-95	promoter-TSS
533	OWTvsYWT	Hyper	chr10:58393674-58394305	2	22.75	Lims1	-383	promoter-TSS
534	OWTvsYWT	Hyper	chr10:58497181-58497358	3	16.2857	Ccdc138	-667	promoter-TSS
535	OWTvsYWT	Hyper	chr10:59322827-59322853	1	13.6667	P4ha1	-456	promoter-TSS
536	OWTvsYWT	Hyper	chr10:59403059-59403597	5	19.8611	Pla2g12b	-357	promoter-TSS
537	OWTvsYWT	Hyper	chr10:59617256-59617492	1	17.8889	Mcu	-682	promoter-TSS
538	OWTvsYWT	Hyper	chr10:59800935-59800983	1	21	Gm17059	-705	promoter-TSS
539	OWTvsYWT	Hyper	chr10:60162322-60162800	2	37.3333	Gm51802	-170	promoter-TSS
540	OWTvsYWT	Hyper	chr10:60162997-60163129	7	34	Gm51802	-672	promoter-TSS
541	OWTvsYWT	Hyper	chr10:60276637-60276687	2	34.3333	Psap	-966	promoter-TSS
542	OWTvsYWT	Hyper	chr10:60398786-60398941	1	18.1111	Gm17455	-862	promoter-TSS
543	OWTvsYWT	Hyper	chr10:60696355-60696524	1	24.6667	Cdh23	50	promoter-TSS
544	OWTvsYWT	Hyper	chr10:60938119-60938690	3	10.9667	Pldi	-273	promoter-TSS
545	OWTvsYWT	Hyper	chr10:61273939-61274043	4	31.3333	Adamts14	-572	promoter-TSS
546	OWTvsYWT	Hyper	chr10:61297353-61297836	6	42.2917	Prf1	-241	promoter-TSS
547	OWTvsYWT	Hyper	chr10:61594702-61594845	2	17.8667	Npffr1	-521	promoter-TSS
548	OWTvsYWT	Hyper	chr10:61594952-61595162	2	12.381	Npffr1	-238	promoter-TSS
549	OWTvsYWT	Hyper	chr10:61714243-61714316	2	19.7778	Aifm2	-983	promoter-TSS
550	OWTvsYWT	Hyper	chr10:61714333-61714850	1	12.5556	Aifm2	-671	promoter-TSS
551	OWTvsYWT	Hyper	chr10:61784342-61784345	1	13	Macroh2a2	-480	promoter-TSS
552	OWTvsYWT	Hyper	chr10:61784485-61784598	1	12.5833	Macroh2a2	-678	promoter-TSS
553	OWTvsYWT	Hyper	chr10:62195003-62195210	4	52.4	Mir7662	-880	promoter-TSS
554	OWTvsYWT	Hyper	chr10:62251950-62252534	3	10.5778	Tacr2	-196	promoter-TSS
555	OWTvsYWT	Hyper	chr10:62379647-62380200	2	11.9333	Hk1	-16	promoter-TSS
556	OWTvsYWT	Hyper	chr10:62450437-62450451	2	26.3333	Supv3l1	-706	promoter-TSS
557	OWTvsYWT	Hyper	chr10:62649799-62650004	5	18.9	Ddx50	-149	promoter-TSS
558	OWTvsYWT	Hyper	chr10:62681477-62681700	3	11.5	Mir7215	-919	promoter-TSS
559	OWTvsYWT	Hyper	chr10:62726784-62726879	1	13.5556	Stox1	-738	promoter-TSS
560	OWTvsYWT	Hyper	chr10:63057856-63057860	1	21.2222	Gm16143	-391	promoter-TSS
561	OWTvsYWT	Hyper	chr10:63058040-63058510	1	13	Gm16143	-808	promoter-TSS
562	OWTvsYWT	Hyper	chr10:63204574-63204796	3	16.4	Mypn	-733	promoter-TSS
563	OWTvsYWT	Hyper	chr10:63242915-63243013	1	12.8889	Herc4	-833	promoter-TSS
564	OWTvsYWT	Hyper	chr10:63457236-63457468	2	12.1852	Ctnna3	-159	promoter-TSS
565	OWTvsYWT	Hyper	chr10:63820264-63821372	2	11.6389	Ctnna3	-237	promoter-TSS
566	OWTvsYWT	Hyper	chr10:65908349-65908513	2	21.7778	Gm30853	-192	promoter-TSS
567	OWTvsYWT	Hyper	chr10:67285753-67286120	1	20	Nrbf2	-656	promoter-TSS
568	OWTvsYWT	Hyper	chr10:67549751-67549904	6	13.9111	Ado	-873	promoter-TSS
569	OWTvsYWT	Hyper	chr10:67570657-67570953	1	11.3333	4930563J15Rik	-797	promoter-TSS
570	OWTvsYWT	Hyper	chr10:67572892-67572922	2	15.2222	4930563J15Rik	-948	promoter-TSS
571	OWTvsYWT	Hyper	chr10:68542478-68542519	2	14.6667	Cabcoco1	-624	promoter-TSS
572	OWTvsYWT	Hyper	chr10:68722502-68723250	1	17.7778	Tmem26	-870	promoter-TSS
573	OWTvsYWT	Hyper	chr10:69353084-69353318	1	12.1111	Cdk1	-289	promoter-TSS
574	OWTvsYWT	Hyper	chr10:70593599-70593646	1	12.6667	Phyhipl	-811	promoter-TSS
575	OWTvsYWT	Hyper	chr10:70652584-70652907	4	16.0952	D630013N20Rik	-821	promoter-TSS
576	OWTvsYWT	Hyper	chr10:70656499-70656531	1	21	D630013N20Rik	-552	promoter-TSS
577	OWTvsYWT	Hyper	chr10:71346727-71346910	2	16.1111	Ipmk	-944	promoter-TSS
578	OWTvsYWT	Hyper	chr10:75324014-75324117	1	12.5556	Adora2a	-792	promoter-TSS
579	OWTvsYWT	Hyper	chr10:75324200-75324232	2	30.4444	Adora2a	-642	promoter-TSS
580	OWTvsYWT	Hyper	chr10:75324244-75324249	1	25.8889	Adora2a	-611	promoter-TSS
581	OWTvsYWT	Hyper	chr10:75406157-75406276	1	13.2667	Upb1	-694	promoter-TSS
582	OWTvsYWT	Hyper	chr10:75563322-75563470	1	16.8889	Ggt1	-736	promoter-TSS
583	OWTvsYWT	Hyper	chr10:75860656-75861024	1	15.3333	Mif	-563	promoter-TSS
584	OWTvsYWT	Hyper	chr10:75933042-75933317	1	14.5556	Chchd10	50	promoter-TSS
585	OWTvsYWT	Hyper	chr10:75947569-75947903	4	20.6667	Vpreb3	-564	promoter-TSS
586	OWTvsYWT	Hyper	chr10:75948233-75948310	2	54.5556	Vpreb3	-28	promoter-TSS
587	OWTvsYWT	Hyper	chr10:75953586-75954029	3	11.9091	Gm5134	-706	promoter-TSS
588	OWTvsYWT	Hyper	chr10:76008313-76008379	1	16.7778	Mir6409	-580	promoter-TSS
589	OWTvsYWT	Hyper	chr10:76443460-76443477	1	10.3333	Pcnt	-557	promoter-TSS
590	OWTvsYWT	Hyper	chr10:76448126-76448221	1	12.6667	2610028H24Rik	-907	promoter-TSS
591	OWTvsYWT	Hyper	chr10:76530712-76530753	1	23.7778	Lss	-872	promoter-TSS
592	OWTvsYWT	Hyper	chr10:76822937-76823099	1	10.8889	Pcbp3	-206	promoter-TSS
593	OWTvsYWT	Hyper	chr10:77011429-77011517	2	14.5556	Gm10787	-522	promoter-TSS
594	OWTvsYWT	Hyper	chr10:77011837-77011888	2	22.8889	Gm10787	-132	promoter-TSS
595	OWTvsYWT	Hyper	chr10:77529585-77529749	1	23.7778	Itgb2	-703	promoter-TSS
596	OWTvsYWT	Hyper	chr10:77581208-77581241	1	14.6667	Pttg1ip	-430	promoter-TSS
597	OWTvsYWT	Hyper	chr10:77605235-77605285	2	13.7778	Sumo3	-837	promoter-TSS
598	OWTvsYWT	Hyper	chr10:77690704-77691100	1	11.6667	Krtap10-33	-92	promoter-TSS
599	OWTvsYWT	Hyper	chr10:77697474-77697765	2	13.4444	Krtap10-28	-332	promoter-TSS
600	OWTvsYWT	Hyper	chr10:77698170-77698315	2	17.8889	Krtap10-28	-955	promoter-TSS
601	OWTvsYWT	Hyper	chr10:77726017-77726435	2	15.1429	Krtap12-20	-226	promoter-TSS
602	OWTvsYWT	Hyper	chr10:77751320-77751420	1	13.25	Krtap10-30	53	promoter-TSS
603	OWTvsYWT	Hyper	chr10:77760361-77760604	2	31.3333	Krtap10-21	-645	promoter-TSS
604	OWTvsYWT	Hyper	chr10:77799103-77799169	1	15.5556	Krtap10-34	55	promoter-TSS
605	OWTvsYWT	Hyper	chr10:77813684-77813806	2	14.3333	Krtap10-20	-877	promoter-TSS
606	OWTvsYWT	Hyper	chr10:77814280-77814688	2	24.8889	Krtap10-20	-138	promoter-TSS
607	OWTvsYWT	Hyper	chr10:77827244-77827458	1	14.3333	Krtap10-4	-281	promoter-TSS
608	OWTvsYWT	Hyper	chr10:77835970-77835996	1	18.8889	Krtap10-10	36	promoter-TSS
609	OWTvsYWT	Hyper	chr10:77845796-77845861	3	25.8889	Krtap10-35	-975	promoter-TSS
610	OWTvsYWT	Hyper	chr10:77851807-77851942	1	12.4444	Krtap10-31	-984	promoter-TSS
611	OWTvsYWT	Hyper	chr10:77861991-77862015	2	15.5333	Krtap10-24	28	promoter-TSS
612	OWTvsYWT	Hyper	chr10:77892531-77892792	2	19.4167	1700009J07Rik	-758	promoter-TSS
613	OWTvsYWT	Hyper	chr10:77893248-77893461	2	20.8333	1700009J07Rik	-65	promoter-TSS
614	OWTvsYWT	Hyper	chr10:78424938-78425030	2	25	Cstb	-686	promoter-TSS
615	OWTvsYWT	Hyper	chr10:78573541-78573712	2	48.6667	Ilvbl	-873	promoter-TSS
616	OWTvsYWT	Hyper	chr10:78592381-78592476	1	16.1111	Syde1	-465	promoter-TSS
617	OWTvsYWT	Hyper	chr10:78592703-78592799	3	14.2	Syde1	-787	promoter-TSS
618	OWTvsYWT	Hyper	chr10:78718273-78718408	2	15.1333	Casp14	-48	promoter-TSS
619	OWTvsYWT	Hyper	chr10:78746747-78746878	1	13.7778	Gm30400	-317	promoter-TSS
620	OWTvsYWT	Hyper	chr10:78753090-78753426	2	25.7778	Tektl1	-191	promoter-TSS
621	OWTvsYWT	Hyper	chr10:78875257-78875647	2	15.7333	Or7a39	-97	promoter-TSS
622	OWTvsYWT	Hyper	chr10:79148053-79148250	1	15.3333	Vmn2r80	-664	promoter-TSS
623	OWTvsYWT	Hyper	chr10:79148384-79148620	1	13.9167	Vmn2r80	-314	promoter-TSS
624	OWTvsYWT	Hyper	chr10:79148671-79148785	4	20.1333	Vmn2r80	-88	promoter-TSS
625	OWTvsYWT	Hyper	chr10:79246839-79246930	1	11.5556	Vmn2r81	-892	promoter-TSS
626	OWTvsYWT	Hyper	chr10:79247574-79247817	2	17.6667	Vmn2r81	-81	promoter-TSS
627	OWTvsYWT	Hyper	chr10:79530949-79531040	2	17	Mir6909	95	promoter-TSS
628	OWTvsYWT	Hyper	chr10:79534143-79534194	1	14.2222	Plpp2	-382	promoter-TSS
629	OWTvsYWT	Hyper	chr10:79555862-79556176	1	15.0833	Mier2	-891	promoter-TSS
630	OWTvsYWT	Hyper	chr10:79587785-79588130	2	10.6667	Spmap2	-822	promoter-TSS
631	OWTvsYWT	Hyper	chr10:79638667-79638767	4	21.8	Shc2	-799	promoter-TSS
632	OWTvsYWT	Hyper	chr10:79715971-79716169	1	14	Hcn2	-564	promoter-TSS
633	OWTvsYWT	Hyper	chr10:79716352-79716397	1	10.5	Hcn2	-259	promoter-TSS
634	OWTvsYWT	Hyper	chr10:79747311-79747678	1	13.1111	Polrmt	-914	promoter-TSS
635	OWTvsYWT	Hyper	chr10:79754321-79754584	2	20.8889	Fgf22	-656	promoter-TSS
636	OWTvsYWT	Hyper	chr10:79776693-79777061	2	23	Fstl3	-397	promoter-TSS
637	OWTvsYWT	Hyper	chr10:79886315-79886420	4	14.6111	Elane	56	promoter-TSS
638	OWTvsYWT	Hyper	chr10:79909487-79909883	2	12.0417	Med16	-747	promoter-TSS
639	OWTvsYWT	Hyper	chr10:79969921-79969951	1	15.6667	Grin3b	-788	promoter-TSS
640	OWTvsYWT	Hyper	chr10:79995517-79995566	2	25	Abca7	-952	promoter-TSS
641	OWTvsYWT	Hyper	chr10:80019258-80019312	2	25.7778	Arhgap45	-390	promoter-TSS
642	OWTvsYWT	Hyper	chr10:80165460-80165485	1	25.7778	Cirbp	-517	promoter-TSS
643	OWTvsYWT	Hyper	chr10:80179042-80179085	1	17.7778	Efna2	-418	promoter-TSS
644	OWTvsYWT	Hyper	chr10:80264566-80264609	1	20.5556	Dazap1	-426	promoter-TSS
645	OWTvsYWT	Hyper	chr10:80291821-80291981	1	13.4444	Rps15	-530	promoter-TSS
646	OWTvsYWT	Hyper	chr10:80294867-80295139	2	14.6667	Apc2	-953	promoter-TSS
647	OWTvsYWT	Hyper	chr10:80295159-80295268	2	26.4444	Apc2	-742	promoter-TSS
648	OWTvsYWT	Hyper	chr10:80349318-80349375	2	15.8	Adamtsl5	-899	promoter-TSS
649	OWTvsYWT	Hyper	chr10:80591243-80591292	1	12.5556	Abhd17a	-927	promoter-TSS
650	OWTvsYWT	Hyper	chr10:80629028-80629242	10	33.3333	Csnk1g2	-521	promoter-TSS
651	OWTvsYWT	Hyper	chr10:80879373-80879760	1	11.25	Tmprss9	-249	promoter-TSS
652	OWTvsYWT	Hyper	chr10:80918753-80918864	2	14.6	Lmnb2	-564	promoter-TSS
653	OWTvsYWT	Hyper	chr10:81001473-81001763	1	12.3333	Gng7	-253	promoter-TSS
654	OWTvsYWT	Hyper	chr10:81015377-81015688	2	13.5556	Gng7	-608	promoter-TSS
655	OWTvsYWT	Hyper	chr10:81104059-81104129	1	11	Mir5615-2	-522	promoter-TSS
656	OWTvsYWT	Hyper	chr10:81178086-81178144	1	11.2222	Snord37	-846	promoter-TSS
657	OWTvsYWT	Hyper	chr10:81182610-81182709	2	23.2222	Dapk3	-347	promoter-TSS
658	OWTvsYWT	Hyper	chr10:81193934-81194089	2	21.0667	Atcayos	-679	promoter-TSS
659	OWTvsYWT	Hyper	chr10:81291909-81292026	2	28.2222	Tjp3	-387	promoter-TSS
660	OWTvsYWT	Hyper	chr10:81356753-81357042	4	15.7143	Mfsd12	-593	promoter-TSS
661	OWTvsYWT	Hyper	chr10:81366256-81366940	2	25.8889	Tektip1	-778	promoter-TSS
662	OWTvsYWT	Hyper	chr10:81383721-81384008	1	15.8889	Gm48551	-569	promoter-TSS
663	OWTvsYWT	Hyper	chr10:81474288-81474440	1	22.5556	Celf5	-76	promoter-TSS
664	OWTvsYWT	Hyper	chr10:81475171-81475183	1	16.7778	Celf5	-889	promoter-TSS
665	OWTvsYWT	Hyper	chr10:81811695-81811745	2	15.6667	Gm10778	-466	promoter-TSS
666	OWTvsYWT	Hyper	chr10:81863685-81863753	1	10.5556	Gm32687	-172	promoter-TSS
667	OWTvsYWT	Hyper	chr10:82127037-82127230	1	13.6667	AU041133	-879	promoter-TSS
668	OWTvsYWT	Hyper	chr10:82127908-82128050	1	25	AU041133	-34	promoter-TSS
669	OWTvsYWT	Hyper	chr10:82242011-82242340	2	14.8889	Zfp938	-896	promoter-TSS
670	OWTvsYWT	Hyper	chr10:82492589-82493030	1	14	Gm1553	-192	promoter-TSS
671	OWTvsYWT	Hyper	chr10:82629070-82629131	1	29.5556	Tdg	-737	promoter-TSS
672	OWTvsYWT	Hyper	chr10:82691272-82691463	1	11.7778	Glt8d2	-718	promoter-TSS
673	OWTvsYWT	Hyper	chr10:82698624-82698710	1	27.1111	Hcfc2	-340	promoter-TSS
674	OWTvsYWT	Hyper	chr10:83338025-83338150	4	19.2667	Slc41a2	-271	promoter-TSS
675	OWTvsYWT	Hyper	chr10:83534584-83534668	2	15.4444	Aldh1l2	-486	promoter-TSS
676	OWTvsYWT	Hyper	chr10:84100655-84100888	2	11.8889	Gm34184	-75	promoter-TSS
677	OWTvsYWT	Hyper	chr10:84101258-84101740	2	26.7333	Gm34184	-802	promoter-TSS
678	OWTvsYWT	Hyper	chr10:84621923-84621964	1	12.0667	Polr3b	-354	promoter-TSS
679	OWTvsYWT	Hyper	chr10:86011680-86011883	1	19.8333	Bpifc	78	promoter-TSS
680	OWTvsYWT	Hyper	chr10:86299362-86300030	1	10.5556	Timp3	-716	promoter-TSS
681	OWTvsYWT	Hyper	chr10:86971420-86971489	1	14.3333	Gm16271	-686	promoter-TSS
682	OWTvsYWT	Hyper	chr10:87008306-87008398	2	25.6667	Stab2	-410	promoter-TSS
683	OWTvsYWT	Hyper	chr10:87230722-87230731	1	11.7778	4930555G07Rik	99	promoter-TSS
684	OWTvsYWT	Hyper	chr10:87857841-87857886	2	26.4444	Igf1	-401	promoter-TSS
685	OWTvsYWT	Hyper	chr10:88459308-88459540	1	20.3333	Sycp3	-163	promoter-TSS
686	OWTvsYWT	Hyper	chr10:88504648-88504769	2	18.4444	Chpt1	-739	promoter-TSS
687	OWTvsYWT	Hyper	chr10:88605047-88605820	7	15.5686	Mybpc1	-282	promoter-TSS
688	OWTvsYWT	Hyper	chr10:89258023-89258231	1	16.25	Ano4	-337	promoter-TSS
689	OWTvsYWT	Hyper	chr10:89506630-89506661	1	11.1111	Nr1h4	12	promoter-TSS
690	OWTvsYWT	Hyper	chr10:91124417-91124658	4	18.3704	Slc25a3	-571	promoter-TSS
691	OWTvsYWT	Hyper	chr10:92072521-92072700	1	10.4444	Mir135a-2	-426	promoter-TSS
692	OWTvsYWT	Hyper	chr10:92375414-92375579	3	13.2222	Gm20757	-124	promoter-TSS
693	OWTvsYWT	Hyper	chr10:92722747-92723360	1	16	Nedd1	-636	promoter-TSS
694	OWTvsYWT	Hyper	chr10:93432098-93432273	2	11.2	Mir7688	-921	promoter-TSS
695	OWTvsYWT	Hyper	chr10:93487851-93487881	1	26.3333	Hal	-902	promoter-TSS
696	OWTvsYWT	Hyper	chr10:93553937-93553996	2	14.1111	Ccdc38	-914	promoter-TSS
697	OWTvsYWT	Hyper	chr10:93590413-93590800	2	13.4167	Snrpf	-949	promoter-TSS
698	OWTvsYWT	Hyper	chr10:93666131-93666330	3	18.4444	Gm8580	-377	promoter-TSS
699	OWTvsYWT	Hyper	chr10:93683420-93684243	2	12.875	Gm15915	-510	promoter-TSS
700	OWTvsYWT	Hyper	chr10:93819116-93819151	1	21.2222	Usp44	-846	promoter-TSS
701	OWTvsYWT	Hyper	chr10:93819353-93819468	1	17.4444	Usp44	-569	promoter-TSS
702	OWTvsYWT	Hyper	chr10:94198222-94198324	3	14.2667	Ndufa12	-762	promoter-TSS
703	OWTvsYWT	Hyper	chr10:94550834-94550989	1	14.25	Tmcc3	-8	promoter-TSS
704	OWTvsYWT	Hyper	chr10:94574462-94574862	1	13.5	Tmcc3	-595	promoter-TSS
705	OWTvsYWT	Hyper	chr10:95731051-95731276	1	13.4444	Gm47708	-63	promoter-TSS
706	OWTvsYWT	Hyper	chr10:95842879-95843016	6	35.1905	Gm33543	-38	promoter-TSS
707	OWTvsYWT	Hyper	chr10:95843092-95843137	1	13	Gm33543	-205	promoter-TSS
708	OWTvsYWT	Hyper	chr10:96225635-96225679	1	10.4444	4930459C07Rik	-550	promoter-TSS
709	OWTvsYWT	Hyper	chr10:97035010-97035388	1	16.4444	4930556N09Rik	-569	promoter-TSS
710	OWTvsYWT	Hyper	chr10:97035459-97035774	1	12.1429	4930556N09Rik	-151	promoter-TSS
711	OWTvsYWT	Hyper	chr10:97035790-97035905	2	27.8889	4930556N09Rik	80	promoter-TSS
712	OWTvsYWT	Hyper	chr10:97714477-97714522	2	21.4444	4930525C09Rik	-272	promoter-TSS
713	OWTvsYWT	Hyper	chr10:97714571-97714616	2	41.2222	4930525C09Rik	-178	promoter-TSS
714	OWTvsYWT	Hyper	chr10:98352293-98352488	2	13.4167	Gm8633	-524	promoter-TSS
715	OWTvsYWT	Hyper	chr10:99106248-99106578	5	17.6111	Poc1b	-669	promoter-TSS
716	OWTvsYWT	Hyper	chr10:99759035-99759184	1	14.4444	Gm35206	-396	promoter-TSS
717	OWTvsYWT	Hyper	chr10:99759516-99759816	2	25.7778	Csl	-8	promoter-TSS
718	OWTvsYWT	Hyper	chr10:100591593-100591863	1	22.3333	1700017N19Rik	-658	promoter-TSS
719	OWTvsYWT	Hyper	chr10:101680532-101680960	1	11.6	Mgat4c	-741	promoter-TSS
720	OWTvsYWT	Hyper	chr10:101771680-101772230	2	29.3333	Mir3059	-737	promoter-TSS
721	OWTvsYWT	Hyper	chr10:102158228-102158772	4	12.2593	Mgat4c	-358	promoter-TSS
722	OWTvsYWT	Hyper	chr10:103366890-103367121	1	11.3333	Slc6a15	-802	promoter-TSS
723	OWTvsYWT	Hyper	chr10:104286240-104286516	2	17.2222	Mir6411	-891	promoter-TSS
724	OWTvsYWT	Hyper	chr10:106602936-106603111	1	15.2222	4930532I03Rik	-544	promoter-TSS
725	OWTvsYWT	Hyper	chr10:107270676-107271055	2	17.2	Lin7a	-965	promoter-TSS
726	OWTvsYWT	Hyper	chr10:107486417-107486470	2	11.8333	Myf5	-310	promoter-TSS
727	OWTvsYWT	Hyper	chr10:107494893-107494958	1	16.8889	Myf6	-203	promoter-TSS
728	OWTvsYWT	Hyper	chr10:107720315-107720443	2	10.3333	Ptprq	-438	promoter-TSS
729	OWTvsYWT	Hyper	chr10:108416438-108416455	1	12.4444	Gm36283	-804	promoter-TSS
730	OWTvsYWT	Hyper	chr10:108416783-108416823	2	21.4444	Gm36283	-448	promoter-TSS
731	OWTvsYWT	Hyper	chr10:110919305-110919540	2	15.3333	Csrp2	-753	promoter-TSS
732	OWTvsYWT	Hyper	chr10:111297995-111298240	2	15.6	Bbs10	-561	promoter-TSS
733	OWTvsYWT	Hyper	chr10:111594340-111594567	2	12.6667	4933440J02Rik	-181	promoter-TSS
734	OWTvsYWT	Hyper	chr10:111875237-111875248	1	11.5556	Gm20758	-867	promoter-TSS
735	OWTvsYWT	Hyper	chr10:111875316-111875430	1	11.1111	Gm20758	-997	promoter-TSS
736	OWTvsYWT	Hyper	chr10:111972133-111972140	1	13.7778	Krr1	-558	promoter-TSS
737	OWTvsYWT	Hyper	chr10:112059695-112059968	1	15.0952	Glipr1l1	-357	promoter-TSS
738	OWTvsYWT	Hyper	chr10:112726862-112726910	2	18.6667	1700010J16Rik	-40	promoter-TSS
739	OWTvsYWT	Hyper	chr10:112837496-112837851	2	15.4667	Gm3942	-78	promoter-TSS
740	OWTvsYWT	Hyper	chr10:114802955-114803109	1	22.4444	Trhde	-730	promoter-TSS
741	OWTvsYWT	Hyper	chr10:115362931-115363018	1	11.2222	Tmem19	-474	promoter-TSS
742	OWTvsYWT	Hyper	chr10:115363309-115363332	3	28.75	Tmem19	-820	promoter-TSS
743	OWTvsYWT	Hyper	chr10:116017544-116017564	1	-12.6667	Ptprr	-809	promoter-TSS
744	OWTvsYWT	Hyper	chr10:116143191-116143224	1	18.4444	Ptprr	-690	promoter-TSS
745	OWTvsYWT	Hyper	chr10:116472764-116472997	2	12.5333	Kcnmb4os2	-282	promoter-TSS
746	OWTvsYWT	Hyper	chr10:116528257-116528830	1	10.2	Cnot2	-595	promoter-TSS
747	OWTvsYWT	Hyper	chr10:116674424-116674576	1	14	Gm26579	-91	promoter-TSS
748	OWTvsYWT	Hyper	chr10:116897622-116897652	2	25.8889	Myrfl	-758	promoter-TSS
749	OWTvsYWT	Hyper	chr10:116964177-116964240	1	12.7778	D630029K05Rik	-531	promoter-TSS
750	OWTvsYWT	Hyper	chr10:117149241-117149265	2	26.1111	Frs2	-779	promoter-TSS
751	OWTvsYWT	Hyper	chr10:117225294-117225432	2	14.6111	Yeats4	-856	promoter-TSS
752	OWTvsYWT	Hyper	chr10:117282721-117283690	1	16.7778	Lyz2	-934	promoter-TSS
753	OWTvsYWT	Hyper	chr10:117293735-117293942	4	35.8	Lyz1	-971	promoter-TSS
754	OWTvsYWT	Hyper	chr10:117447351-117447369	1	20	Gm32141	75	promoter-TSS
755	OWTvsYWT	Hyper	chr10:117447441-117447491	2	16.6667	Gm32141	-31	promoter-TSS
756	OWTvsYWT	Hyper	chr10:117746675-117747457	22	32.9444	Slc35e3	-708	promoter-TSS
757	OWTvsYWT	Hyper	chr10:117846651-117846756	2	12.8	Rap1b	-730	promoter-TSS
758	OWTvsYWT	Hyper	chr10:118204485-118204503	3	17	Il22	-470	promoter-TSS
759	OWTvsYWT	Hyper	chr10:118294938-118294998	2	25	Il22b	70	promoter-TSS
760	OWTvsYWT	Hyper	chr10:118295761-118295790	2	20.3333	Il22b	-738	promoter-TSS
761	OWTvsYWT	Hyper	chr10:118440834-118441090	3	11.7667	Ifng	-84	promoter-TSS
762	OWTvsYWT	Hyper	chr10:118556371-118556502	1	29.5556	Ifngas1	88	promoter-TSS
763	OWTvsYWT	Hyper	chr10:118715869-118715945	2	10.8	Gm33337	-181	promoter-TSS
764	OWTvsYWT	Hyper	chr10:118716512-118716573	2	30.6667	Gm33337	-817	promoter-TSS
765	OWTvsYWT	Hyper	chr10:118927977-118928176	3	13.6667	Gm38403	-934	promoter-TSS
766	OWTvsYWT	Hyper	chr10:119050445-119050525	6	39.8571	Gm33677	14	promoter-TSS
767	OWTvsYWT	Hyper	chr10:119051083-119051426	1	15.2222	Gm33677	-756	promoter-TSS
768	OWTvsYWT	Hyper	chr10:119761861-119761965	1	10.7143	Grip1os2	-214	promoter-TSS
769	OWTvsYWT	Hyper	chr10:120208002-120208316	4	19.6667	Tmbim4	-667	promoter-TSS
770	OWTvsYWT	Hyper	chr10:120226604-120226680	2	16.5333	Llph	-418	promoter-TSS
771	OWTvsYWT	Hyper	chr10:120388530-120388837	3	13.6667	9230105E05Rik	-839	promoter-TSS
772	OWTvsYWT	Hyper	chr10:120448047-120448535	2	12.9444	Mir763	-181	promoter-TSS
773	OWTvsYWT	Hyper	chr10:121587657-121587812	4	34.8667	Tbk1	-941	promoter-TSS
774	OWTvsYWT	Hyper	chr10:121739431-121739502	1	-12.8889	Kics2	-463	promoter-TSS
775	OWTvsYWT	Hyper	chr10:122569971-122570181	2	17	Sros1	-185	promoter-TSS
776	OWTvsYWT	Hyper	chr10:122677995-122678015	1	14.1111	Ppm1h	-757	promoter-TSS
777	OWTvsYWT	Hyper	chr10:125328866-125328963	2	17.4667	Slc16a7	48	promoter-TSS
778	OWTvsYWT	Hyper	chr10:126794377-126794717	2	10.5897	4930484H19Rik	-837	promoter-TSS
779	OWTvsYWT	Hyper	chr10:126957135-126957150	1	16.2222	Gm30539	-880	promoter-TSS
780	OWTvsYWT	Hyper	chr10:126994817-126994834	1	12.2222	Mir26a-2	-704	promoter-TSS
781	OWTvsYWT	Hyper	chr10:127000588-127000762	3	21.4667	Avil	-34	promoter-TSS
782	OWTvsYWT	Hyper	chr10:127031666-127031864	2	16.1111	Tsfm	-951	promoter-TSS
783	OWTvsYWT	Hyper	chr10:127047917-127048301	1	14.5714	Cyp27b1	-137	promoter-TSS
784	OWTvsYWT	Hyper	chr10:127800694-127801396	6	20.0303	Rdh16	-108	promoter-TSS
785	OWTvsYWT	Hyper	chr10:128212360-128212400	2	24.1111	Spryd4	-586	promoter-TSS
786	OWTvsYWT	Hyper	chr10:128269945-128270046	2	29.8889	Stat2	-502	promoter-TSS
787	OWTvsYWT	Hyper	chr10:128298957-128299102	2	21	Il23a	-946	promoter-TSS
788	OWTvsYWT	Hyper	chr10:128745588-128745839	1	21.5556	Dgka	-630	promoter-TSS
789	OWTvsYWT	Hyper	chr10:128908013-128908060	2	14.5	Cd63	-882	promoter-TSS
790	OWTvsYWT	Hyper	chr10:128920182-128920379	2	11.2778	Rdh5	-984	promoter-TSS
791	OWTvsYWT	Hyper	chr10:128932982-128933023	2	13.2222	Itga7	-810	promoter-TSS
792	OWTvsYWT	Hyper	chr10:128960958-128961024	1	10.5333	Tmt1b	-3	promoter-TSS
793	OWTvsYWT	Hyper	chr10:129112642-129113390	2	23.2222	Or6c2b	-593	promoter-TSS
794	OWTvsYWT	Hyper	chr10:129161475-129162230	1	13	Or6c202	-871	promoter-TSS
795	OWTvsYWT	Hyper	chr10:129237277-129237406	2	32.4444	Or6c5	-809	promoter-TSS
796	OWTvsYWT	Hyper	chr10:129260165-129260463	2	21.3333	Or6c206	-649	promoter-TSS
797	OWTvsYWT	Hyper	chr10:129387487-129387818	1	18.7778	Or6c208	18	promoter-TSS
798	OWTvsYWT	Hyper	chr10:129408517-129408870	1	13.4444	Or6c5b	-674	promoter-TSS
799	OWTvsYWT	Hyper	chr10:129436728-129437000	1	12.2222	Or6c1b	50	promoter-TSS
800	OWTvsYWT	Hyper	chr10:129461602-129462096	4	19.8667	Or6c5c	-829	promoter-TSS
801	OWTvsYWT	Hyper	chr10:129540547-129540723	2	22.9167	Or6c66b	96	promoter-TSS
802	OWTvsYWT	Hyper	chr10:129570109-129570348	1	17.7778	Or6c88	-428	promoter-TSS
803	OWTvsYWT	Hyper	chr10:129625875-129626336	4	19.6111	Or6c66	-47	promoter-TSS
804	OWTvsYWT	Hyper	chr10:129670749-129671386	2	12.6111	Or6c211	-551	promoter-TSS
805	OWTvsYWT	Hyper	chr10:129692587-129692871	2	23.4444	Or6c3b	-690	promoter-TSS
806	OWTvsYWT	Hyper	chr10:129755939-129755999	2	15.4444	Or6c214	-521	promoter-TSS
807	OWTvsYWT	Hyper	chr10:129766929-129767048	1	15.5556	Or6c65	-509	promoter-TSS
808	OWTvsYWT	Hyper	chr10:129803182-129803392	2	23	Or6c215	-764	promoter-TSS
809	OWTvsYWT	Hyper	chr10:130032743-130032849	2	18	Or6c74	-832	promoter-TSS
810	OWTvsYWT	Hyper	chr10:130126990-130127440	2	14.6667	Or9r7	-160	promoter-TSS
811	OWTvsYWT	Hyper	chr10:130163949-130164590	3	15	Or9k2	-946	promoter-TSS
812	OWTvsYWT	Hyper	chr10:130322669-130322830	2	49.4444	Tespa1	-102	promoter-TSS
813	OWTvsYWT	Hyper	chr10:130456370-130456463	1	17.4444	Vmn2r86	-523	promoter-TSS
814	OWTvsYWT	Hyper	chr11:3463213-3463769	3	13.2	Mir3470a	-501	promoter-TSS
815	OWTvsYWT	Hyper	chr11:4095641-4095659	1	-26.8889	Mtfp1	-219	promoter-TSS
816	OWTvsYWT	Hyper	chr11:5445528-5445571	1	15.6667	Znrf3	-703	promoter-TSS
817	OWTvsYWT	Hyper	chr11:5787848-5787878	2	24.4444	Dbnl	-620	promoter-TSS
818	OWTvsYWT	Hyper	chr11:5915029-5915060	1	22.4444	Gck	90	promoter-TSS
819	OWTvsYWT	Hyper	chr11:6626507-6626525	1	22	Tbrg4	-449	promoter-TSS
820	OWTvsYWT	Hyper	chr11:7189305-7189370	2	26.5556	Ccdc201	-769	promoter-TSS
821	OWTvsYWT	Hyper	chr11:7189448-7189467	1	16.2222	Ccdc201	-889	promoter-TSS
822	OWTvsYWT	Hyper	chr11:11483639-11483700	1	14.5556	Spmip7	-890	promoter-TSS
823	OWTvsYWT	Hyper	chr11:12412939-12413089	1	17.2222	Cobl	-874	promoter-TSS
824	OWTvsYWT	Hyper	chr11:16751391-16751705	1	10.5556	Egfr	-655	promoter-TSS
825	OWTvsYWT	Hyper	chr11:17158505-17158746	1	24.7778	Ppp3r1	-672	promoter-TSS
826	OWTvsYWT	Hyper	chr11:19064212-19064359	2	16.5	4933406G16Rik	-989	promoter-TSS
827	OWTvsYWT	Hyper	chr11:22861064-22861090	1	14.6667	B3gnt2	-741	promoter-TSS
828	OWTvsYWT	Hyper	chr11:22971982-22972055	1	23.5556	Zrsr2-ps1	14	promoter-TSS
829	OWTvsYWT	Hyper	chr11:22973669-22973823	1	20.4444	Commd1	-880	promoter-TSS
830	OWTvsYWT	Hyper	chr11:22989666-22989772	1	13.8889	Cct4	-874	promoter-TSS
831	OWTvsYWT	Hyper	chr11:23012762-23013014	1	15.4444	Fam161a	-499	promoter-TSS
832	OWTvsYWT	Hyper	chr11:23771895-23771992	2	24.2667	Rel	-975	promoter-TSS
833	OWTvsYWT	Hyper	chr11:23895840-23896188	2	26.8889	Papolg	-744	promoter-TSS
834	OWTvsYWT	Hyper	chr11:25325998-25326220	2	19.0833	4933427E13Rik	2	promoter-TSS
835	OWTvsYWT	Hyper	chr11:28745699-28745982	3	16.7778	Mir216b	-350	promoter-TSS
836	OWTvsYWT	Hyper	chr11:28746358-28746575	1	14.8889	Mir216c	-201	promoter-TSS
837	OWTvsYWT	Hyper	chr11:28756400-28756574	1	13	Mir216a	-525	promoter-TSS
838	OWTvsYWT	Hyper	chr11:29130140-29130193	2	17.3333	Pnpt1	-577	promoter-TSS
839	OWTvsYWT	Hyper	chr11:29515273-29515397	1	14.1111	Prorsd1	-302	promoter-TSS
840	OWTvsYWT	Hyper	chr11:31672381-31672738	2	10.6667	Bod1	-698	promoter-TSS
841	OWTvsYWT	Hyper	chr11:31824504-31824598	6	30.1667	D630024D03Rik	-4	promoter-TSS
842	OWTvsYWT	Hyper	chr11:31824617-31824700	2	14.5556	D630024D03Rik	-112	promoter-TSS
843	OWTvsYWT	Hyper	chr11:31999599-31999825	3	16.7222	Nsg2	-707	promoter-TSS
844	OWTvsYWT	Hyper	chr11:32101697-32101734	2	11.5	Gm12108	-488	promoter-TSS
845	OWTvsYWT	Hyper	chr11:32101787-32101845	2	14.0556	Gm12108	-588	promoter-TSS
846	OWTvsYWT	Hyper	chr11:32200195-32200443	2	27.6667	Il9r	-40	promoter-TSS
847	OWTvsYWT	Hyper	chr11:32222657-32222686	4	32.8667	Rhbdf1	-379	promoter-TSS
848	OWTvsYWT	Hyper	chr11:32222726-32222747	1	20.1111	Rhbdf1	-444	promoter-TSS
849	OWTvsYWT	Hyper	chr11:32223047-32223266	4	21.3889	Rhbdf1	-864	promoter-TSS
850	OWTvsYWT	Hyper	chr11:32346636-32347308	7	11.4706	Sh3pxd2b	-868	promoter-TSS
851	OWTvsYWT	Hyper	chr11:32641818-32641964	2	34.2222	Fbxw11	-664	promoter-TSS
852	OWTvsYWT	Hyper	chr11:32641967-32641972	1	18.3333	Fbxw11	-585	promoter-TSS
853	OWTvsYWT	Hyper	chr11:32641980-32641985	1	14.7778	Fbxw11	-572	promoter-TSS
854	OWTvsYWT	Hyper	chr11:33578947-33579257	3	27.1111	Gabrp	-145	promoter-TSS
855	OWTvsYWT	Hyper	chr11:33680575-33680660	1	11.3333	Kcnip1	64	promoter-TSS
856	OWTvsYWT	Hyper	chr11:33993487-33994516	4	10.4444	Kcnip1	-809	promoter-TSS
857	OWTvsYWT	Hyper	chr11:34098538-34098646	1	11.7333	4930469K13Rik	-38	promoter-TSS
858	OWTvsYWT	Hyper	chr11:34099231-34099239	1	12.6667	4930469K13Rik	-681	promoter-TSS
859	OWTvsYWT	Hyper	chr11:34298878-34299012	1	12.0667	4930403D09Rik	-797	promoter-TSS
860	OWTvsYWT	Hyper	chr11:34313935-34314060	1	11.5556	Insyn2b	-824	promoter-TSS
861	OWTvsYWT	Hyper	chr11:36944299-36944593	1	13.4444	Tenm2	-205	promoter-TSS
862	OWTvsYWT	Hyper	chr11:38520267-38520418	1	10.4444	Gm12130	-298	promoter-TSS
863	OWTvsYWT	Hyper	chr11:40695647-40695770	1	27	Mat2b	-506	promoter-TSS
864	OWTvsYWT	Hyper	chr11:42321108-42321131	1	10.8889	Gabra6	-48	promoter-TSS
865	OWTvsYWT	Hyper	chr11:43374782-43375282	2	10.0556	Mir146	-571	promoter-TSS
866	OWTvsYWT	Hyper	chr11:43601674-43602044	2	21.6667	Fabp6	-297	promoter-TSS
867	OWTvsYWT	Hyper	chr11:43681024-43681357	1	14.8889	Pwwp2a	-807	promoter-TSS
868	OWTvsYWT	Hyper	chr11:43901301-43901369	1	17	Adra1b	-98	promoter-TSS
869	OWTvsYWT	Hyper	chr11:45117130-45117149	3	37.5	Gm12159	-212	promoter-TSS
870	OWTvsYWT	Hyper	chr11:46054276-46054374	1	14.8333	Adam19	-177	promoter-TSS
871	OWTvsYWT	Hyper	chr11:46126880-46127139	2	29.3333	Adam19	-894	promoter-TSS
872	OWTvsYWT	Hyper	chr11:46127377-46127533	3	26.75	Adam19	-449	promoter-TSS
873	OWTvsYWT	Hyper	chr11:46167274-46167439	2	15.7778	Nipal4	-998	promoter-TSS
874	OWTvsYWT	Hyper	chr11:46169600-46169762	1	14.7778	Mir7239	-406	promoter-TSS
875	OWTvsYWT	Hyper	chr11:46403960-46404025	1	15.7778	Garin3	-735	promoter-TSS
876	OWTvsYWT	Hyper	chr11:46453981-46454640	5	11.5278	Havcr2	-620	promoter-TSS
877	OWTvsYWT	Hyper	chr11:46690711-46691067	4	12.8333	Timd2	-532	promoter-TSS
878	OWTvsYWT	Hyper	chr11:48801722-48802298	2	19.5	Snord96a	-23	promoter-TSS
879	OWTvsYWT	Hyper	chr11:48837118-48837391	1	10.6667	Trim7	-216	promoter-TSS
880	OWTvsYWT	Hyper	chr11:49085935-49086438	2	14.8	Ifi47	-830	promoter-TSS
881	OWTvsYWT	Hyper	chr11:49187230-49187253	1	15.5556	Btnl9	-153	promoter-TSS
882	OWTvsYWT	Hyper	chr11:49243059-49243332	2	15.5556	Mgat1	-995	promoter-TSS
883	OWTvsYWT	Hyper	chr11:49246610-49247167	6	14.6667	Mgat1	-588	promoter-TSS
884	OWTvsYWT	Hyper	chr11:49292467-49292990	3	10.6667	Or2y1f	-568	promoter-TSS
885	OWTvsYWT	Hyper	chr11:49316611-49316770	1	12.8889	Or2y1b	-857	promoter-TSS
886	OWTvsYWT	Hyper	chr11:49327016-49327100	2	14	Or2y1e	-355	promoter-TSS
887	OWTvsYWT	Hyper	chr11:49340524-49340693	2	10.6667	Or2y17	75	promoter-TSS
888	OWTvsYWT	Hyper	chr11:49459590-49459841	1	18.9167	Or2y15	35	promoter-TSS
889	OWTvsYWT	Hyper	chr11:49469925-49470096	2	15.4444	Or2y1c	-43	promoter-TSS
890	OWTvsYWT	Hyper	chr11:49513301-49514018	4	12.0833	Or2y14	42	promoter-TSS
891	OWTvsYWT	Hyper	chr11:49534013-49534419	3	16.6667	Or2y12	-971	promoter-TSS
892	OWTvsYWT	Hyper	chr11:49590612-49590677	1	16.3333	1700024J04Rik	-313	promoter-TSS
893	OWTvsYWT	Hyper	chr11:49608884-49609053	1	18.4444	Flt4	-710	promoter-TSS
894	OWTvsYWT	Hyper	chr11:49662749-49662867	1	15	Scgb3a1	-787	promoter-TSS
895	OWTvsYWT	Hyper	chr11:49793247-49793383	4	14.7273	Gfpt2	-840	promoter-TSS
896	OWTvsYWT	Hyper	chr11:49901310-49901477	1	14.3333	Rasgef1c	-441	promoter-TSS
897	OWTvsYWT	Hyper	chr11:50293085-50293180	2	16	Maml1	-797	promoter-TSS
898	OWTvsYWT	Hyper	chr11:50358267-50358407	1	11.1111	Mir804	-458	promoter-TSS
899	OWTvsYWT	Hyper	chr11:50376324-50376391	2	33.4444	Hnrnph1	-632	promoter-TSS
900	OWTvsYWT	Hyper	chr11:50887705-50887828	1	10.1111	Zfp454	-257	promoter-TSS
901	OWTvsYWT	Hyper	chr11:50984081-50984478	2	22.0833	Or1ad1	-423	promoter-TSS
902	OWTvsYWT	Hyper	chr11:51084004-51084908	2	11.4545	9230009I02Rik	-631	promoter-TSS
903	OWTvsYWT	Hyper	chr11:51220622-51220688	2	17.6667	Msantd5	84	promoter-TSS
904	OWTvsYWT	Hyper	chr11:52003454-52003558	1	11.7778	Cdkl3	-715	promoter-TSS
905	OWTvsYWT	Hyper	chr11:52098298-52098332	2	30.1111	Ppp2ca	-509	promoter-TSS
906	OWTvsYWT	Hyper	chr11:52145164-52145956	4	12.5417	Or2y8	-32	promoter-TSS
907	OWTvsYWT	Hyper	chr11:52395545-52395733	1	12.6667	9530068E07Rik	-789	promoter-TSS
908	OWTvsYWT	Hyper	chr11:53301254-53301284	2	30.3333	Hspa4	-790	promoter-TSS
909	OWTvsYWT	Hyper	chr11:53323978-53324172	1	11.3333	Zcchc10	-614	promoter-TSS
910	OWTvsYWT	Hyper	chr11:53349903-53350030	1	19	Aff4	-800	promoter-TSS
911	OWTvsYWT	Hyper	chr11:53423150-53423168	1	11.8889	Leap2	-23	promoter-TSS
912	OWTvsYWT	Hyper	chr11:53423750-53423936	2	13.4667	Leap2	-707	promoter-TSS
913	OWTvsYWT	Hyper	chr11:53518666-53518940	1	17.2222	Septin8	-933	promoter-TSS
914	OWTvsYWT	Hyper	chr11:53519218-53519229	1	19.8889	Septin8	-512	promoter-TSS
915	OWTvsYWT	Hyper	chr11:53635577-53635674	1	10.8889	Il13	-924	promoter-TSS
916	OWTvsYWT	Hyper	chr11:53720702-53720795	1	10.4	Il5	-45	promoter-TSS
917	OWTvsYWT	Hyper	chr11:53764528-53764760	1	19.4444	Mir7671	-990	promoter-TSS
918	OWTvsYWT	Hyper	chr11:53892335-53892449	2	25.2222	Slc22a5	-689	promoter-TSS
919	OWTvsYWT	Hyper	chr11:54100154-54100418	2	11.1429	P4ha2	-638	promoter-TSS
920	OWTvsYWT	Hyper	chr11:54213264-54213670	2	12.2222	4933405E24Rik	-179	promoter-TSS
921	OWTvsYWT	Hyper	chr11:54213670-54214412	10	23.4	4933405E24Rik	-753	promoter-TSS
922	OWTvsYWT	Hyper	chr11:54369651-54369775	1	14	Meikin	-939	promoter-TSS
923	OWTvsYWT	Hyper	chr11:54437182-54437201	1	14.8889	Fnip1	-987	promoter-TSS
924	OWTvsYWT	Hyper	chr11:54522014-54522065	1	23.4444	Rapgef6	-805	promoter-TSS
925	OWTvsYWT	Hyper	chr11:54819376-54819523	2	26.5556	Lyrm7os	-469	promoter-TSS
926	OWTvsYWT	Hyper	chr11:54861167-54861309	1	11.1111	Lyrm7	-641	promoter-TSS
927	OWTvsYWT	Hyper	chr11:55033825-55033853	1	14.6667	Anxa6	-368	promoter-TSS
928	OWTvsYWT	Hyper	chr11:55185812-55185881	1	15.6667	Slc36a2	-770	promoter-TSS
929	OWTvsYWT	Hyper	chr11:55312601-55312970	1	23.8889	Fat2	-529	promoter-TSS
930	OWTvsYWT	Hyper	chr11:55461111-55461128	1	10.1111	Atox1	88	promoter-TSS
931	OWTvsYWT	Hyper	chr11:55481916-55482420	1	10.1111	Gm12238	-538	promoter-TSS
932	OWTvsYWT	Hyper	chr11:56040786-56041501	3	15.7407	Nmur2	-157	promoter-TSS
933	OWTvsYWT	Hyper	chr11:57649562-57649805	5	35.1111	4933424L21Rik	-190	promoter-TSS
934	OWTvsYWT	Hyper	chr11:57832837-57832854	2	38.3333	Hand1	-699	promoter-TSS
935	OWTvsYWT	Hyper	chr11:58323964-58323980	1	14	Zfp672	-607	promoter-TSS
936	OWTvsYWT	Hyper	chr11:58380250-58380535	2	15.2667	Lypd8	-253	promoter-TSS
937	OWTvsYWT	Hyper	chr11:58543335-58543530	2	24.8889	Or2t29	50	promoter-TSS
938	OWTvsYWT	Hyper	chr11:58552453-58552678	1	13	Or2t47	-329	promoter-TSS
939	OWTvsYWT	Hyper	chr11:58553022-58553378	2	15	Or2t47	-963	promoter-TSS
940	OWTvsYWT	Hyper	chr11:58570614-58570739	1	19.8889	Or2t43	-109	promoter-TSS
941	OWTvsYWT	Hyper	chr11:58626014-58626156	4	20	Or11l3	-41	promoter-TSS
942	OWTvsYWT	Hyper	chr11:58664799-58664860	2	28.1111	Or2w3	-731	promoter-TSS
943	OWTvsYWT	Hyper	chr11:58665438-58665623	1	10.3333	Or2w3	-30	promoter-TSS
944	OWTvsYWT	Hyper	chr11:58682956-58683010	2	19.3333	Or2ak7	-892	promoter-TSS
945	OWTvsYWT	Hyper	chr11:58683049-58683070	1	14.2222	Or2ak7	-815	promoter-TSS
946	OWTvsYWT	Hyper	chr11:58683594-58683891	1	15.4167	Or2ak7	-132	promoter-TSS
947	OWTvsYWT	Hyper	chr11:58700573-58701408	4	12.4848	Or2ak6	-712	promoter-TSS
948	OWTvsYWT	Hyper	chr11:58721348-58721510	1	11.1111	Or2ak5	-335	promoter-TSS
949	OWTvsYWT	Hyper	chr11:58733601-58733622	3	24.1667	Or2w3b	-389	promoter-TSS
950	OWTvsYWT	Hyper	chr11:58757622-58757683	2	19.3333	Or2ak4	-14	promoter-TSS
951	OWTvsYWT	Hyper	chr11:58777668-58777692	2	21	Or2t45	-409	promoter-TSS
952	OWTvsYWT	Hyper	chr11:58785963-58786163	2	10.1667	Or2t44	-76	promoter-TSS
953	OWTvsYWT	Hyper	chr11:58816241-58816362	2	16.6667	Or5af2	-626	promoter-TSS
954	OWTvsYWT	Hyper	chr11:58816683-58817367	1	13.8667	Or5af2	97	promoter-TSS
955	OWTvsYWT	Hyper	chr11:58939612-58939642	2	18.8889	Rnf187	-721	promoter-TSS
956	OWTvsYWT	Hyper	chr11:58947896-58948054	4	24.7083	H2bc27	-936	promoter-TSS
957	OWTvsYWT	Hyper	chr11:58948054-58948139	1	10.3333	H2bc27	-814	promoter-TSS
958	OWTvsYWT	Hyper	chr11:59164156-59164593	4	13.1667	Iba57	-630	promoter-TSS
959	OWTvsYWT	Hyper	chr11:59183705-59184002	1	13.2222	Gjc2	-641	promoter-TSS
960	OWTvsYWT	Hyper	chr11:59192270-59192281	2	17.4444	Guk1	-324	promoter-TSS
961	OWTvsYWT	Hyper	chr11:59228677-59228854	1	10.2857	Arf1	-499	promoter-TSS
962	OWTvsYWT	Hyper	chr11:59473190-59473447	1	16.5556	Zfp867	-845	promoter-TSS
963	OWTvsYWT	Hyper	chr11:59505089-59505217	2	21.0417	4933439C10Rik	-500	promoter-TSS
964	OWTvsYWT	Hyper	chr11:59540714-59540767	1	11.6667	Nlrp3	-828	promoter-TSS
965	OWTvsYWT	Hyper	chr11:59541178-59541323	1	18.2222	Nlrp3	-318	promoter-TSS
966	OWTvsYWT	Hyper	chr11:59542347-59542441	9	24.0333	Nlrp3	-292	promoter-TSS
967	OWTvsYWT	Hyper	chr11:59542494-59542726	2	27	Nlrp3	-76	promoter-TSS
968	OWTvsYWT	Hyper	chr11:59572230-59572240	1	13.7778	Or2b11	-497	promoter-TSS
969	OWTvsYWT	Hyper	chr11:59921422-59921443	1	19.3333	1810063I02Rik	-66	promoter-TSS
970	OWTvsYWT	Hyper	chr11:60037527-60037810	2	10.0952	Pemt	-664	promoter-TSS
971	OWTvsYWT	Hyper	chr11:60104343-60104454	2	13.4286	Rai1	-614	promoter-TSS
972	OWTvsYWT	Hyper	chr11:60139112-60139216	1	16	Rai1	-918	promoter-TSS
973	OWTvsYWT	Hyper	chr11:60222456-60222509	1	16	Srebf1	98	promoter-TSS
974	OWTvsYWT	Hyper	chr11:60812080-60812093	2	13.7778	Shmt1	-822	promoter-TSS
975	OWTvsYWT	Hyper	chr11:61021936-61021960	2	11.3333	Kcnj12	-616	promoter-TSS
976	OWTvsYWT	Hyper	chr11:61126055-61126326	2	14.1667	Tnfrsf13b	-564	promoter-TSS
977	OWTvsYWT	Hyper	chr11:61504364-61504474	1	20.7778	B9d1	-725	promoter-TSS
978	OWTvsYWT	Hyper	chr11:61580112-61580332	2	11.4667	Epn2	-535	promoter-TSS
979	OWTvsYWT	Hyper	chr11:61720078-61720159	2	23.6667	Slc5a10	-134	promoter-TSS
980	OWTvsYWT	Hyper	chr11:61757061-61757513	1	13.1667	Prpsap2	-942	promoter-TSS
981	OWTvsYWT	Hyper	chr11:62076361-62076433	2	23.6667	Specc1	-627	promoter-TSS
982	OWTvsYWT	Hyper	chr11:62539632-62540338	8	16.4524	Cenpv	-724	promoter-TSS
983	OWTvsYWT	Hyper	chr11:62574223-62574300	1	23.4444	Trpv2	-224	promoter-TSS
984	OWTvsYWT	Hyper	chr11:62951094-62951359	2	29.7778	Cdrt4	34	promoter-TSS
985	OWTvsYWT	Hyper	chr11:63003902-63004177	1	16.7778	Cdrt4os1	94	promoter-TSS
986	OWTvsYWT	Hyper	chr11:63050559-63050690	1	10.9167	Gm36874	-707	promoter-TSS
987	OWTvsYWT	Hyper	chr11:63050734-63051320	4	10.3922	Gm36874	-305	promoter-TSS
988	OWTvsYWT	Hyper	chr11:63061589-63061815	5	14.5455	Tekt3	43	promoter-TSS
989	OWTvsYWT	Hyper	chr11:63128015-63128173	1	11.8889	Pmp22	-888	promoter-TSS
990	OWTvsYWT	Hyper	chr11:63128966-63129170	1	14.4444	Pmp22	86	promoter-TSS
991	OWTvsYWT	Hyper	chr11:63131207-63131286	1	10.7778	Pmp22	-210	promoter-TSS
992	OWTvsYWT	Hyper	chr11:63922889-63923060	1	10.5556	Hs3st3b1	-691	promoter-TSS
993	OWTvsYWT	Hyper	chr11:64434468-64434525	1	12.3333	Hs3st3a1	-835	promoter-TSS
994	OWTvsYWT	Hyper	chr11:65163409-65163491	1	14.5556	Arhgap44	-489	promoter-TSS
995	OWTvsYWT	Hyper	chr11:65270701-65270735	1	10.6667	Myocd	-729	promoter-TSS
996	OWTvsYWT	Hyper	chr11:65270735-65271180	1	10.0741	Myocd	-969	promoter-TSS
997	OWTvsYWT	Hyper	chr11:65288781-65288840	1	13.1111	Gm12295	-978	promoter-TSS
998	OWTvsYWT	Hyper	chr11:67120808-67121087	3	11.5	2310065F04Rik	-868	promoter-TSS
999	OWTvsYWT	Hyper	chr11:67170198-67170470	2	15.5556	Myh2	-693	promoter-TSS
1000	OWTvsYWT	Hyper	chr11:67199806-67199840	2	33.8889	Myh1	-279	promoter-TSS
1001	OWTvsYWT	Hyper	chr11:67199860-67199866	1	11.8889	Myh1	-239	promoter-TSS
1002	OWTvsYWT	Hyper	chr11:67237490-67237548	1	27	Myhas	-238	promoter-TSS
1003	OWTvsYWT	Hyper	chr11:67276111-67276307	4	19	Myh8	-915	promoter-TSS
1004	OWTvsYWT	Hyper	chr11:67325857-67327480	4	13.7576	Myh13	-434	promoter-TSS
1005	OWTvsYWT	Hyper	chr11:67532029-67532057	3	31.5	Gas7	-955	promoter-TSS
1006	OWTvsYWT	Hyper	chr11:67532186-67532309	2	35.7778	Gas7	-750	promoter-TSS
1007	OWTvsYWT	Hyper	chr11:67595565-67595871	1	25.4444	Gas7	-837	promoter-TSS
1008	OWTvsYWT	Hyper	chr11:67770845-67771539	4	11.1053	Glp2r	-39	promoter-TSS
1009	OWTvsYWT	Hyper	chr11:67798189-67798289	1	21.7778	Dhrs7c	-32	promoter-TSS
1010	OWTvsYWT	Hyper	chr11:68853769-68853778	1	12.7778	Ndel1	-639	promoter-TSS
1011	OWTvsYWT	Hyper	chr11:69008931-69009074	1	19.8889	Pfas	-543	promoter-TSS
1012	OWTvsYWT	Hyper	chr11:69156711-69156803	1	20.2222	Alox12b	-315	promoter-TSS
1013	OWTvsYWT	Hyper	chr11:69237210-69237570	5	13.2157	Gucy2e	-368	promoter-TSS
1014	OWTvsYWT	Hyper	chr11:69549571-69549659	1	24.1667	Dnah2	-507	promoter-TSS
1015	OWTvsYWT	Hyper	chr11:69618619-69618830	1	15.8889	Shbg	-820	promoter-TSS
1016	OWTvsYWT	Hyper	chr11:69618863-69618919	1	12.4444	Shbg	-986	promoter-TSS
1017	OWTvsYWT	Hyper	chr11:69654361-69654408	1	13.3333	Sox15	-652	promoter-TSS
1018	OWTvsYWT	Hyper	chr11:69666447-69667610	2	19.4667	Cd68	-859	promoter-TSS
1019	OWTvsYWT	Hyper	chr11:69682521-69682539	1	18	Senp3	-446	promoter-TSS
1020	OWTvsYWT	Hyper	chr11:69818503-69818836	2	13.6	Spem2	-207	promoter-TSS
1021	OWTvsYWT	Hyper	chr11:69859182-69859253	1	24.7778	Tnk1	-488	promoter-TSS
1022	OWTvsYWT	Hyper	chr11:69877982-69878109	1	18	Tmem95	9	promoter-TSS
1023	OWTvsYWT	Hyper	chr11:69882071-69882339	1	18	Mir6924	-111	promoter-TSS
1024	OWTvsYWT	Hyper	chr11:69882675-69882779	1	14.1111	Mir6924	-633	promoter-TSS
1025	OWTvsYWT	Hyper	chr11:69895859-69896960	2	13.7143	Acap1	-871	promoter-TSS
1026	OWTvsYWT	Hyper	chr11:69913695-69913752	1	12.0833	Gps2	-296	promoter-TSS
1027	OWTvsYWT	Hyper	chr11:69965090-69965117	1	22.6667	Cldn7	-317	promoter-TSS
1028	OWTvsYWT	Hyper	chr11:70016026-70016154	5	16.9524	Acadvl	-662	promoter-TSS
1029	OWTvsYWT	Hyper	chr11:70029656-70029681	2	21.6667	Dlg4	-166	promoter-TSS
1030	OWTvsYWT	Hyper	chr11:70505085-70505206	1	37.2222	Tm4sf5	-128	promoter-TSS
1031	OWTvsYWT	Hyper	chr11:70615665-70615672	1	10.2222	4930544D05Rik	-225	promoter-TSS
1032	OWTvsYWT	Hyper	chr11:70615745-70615763	2	11.2222	4930544D05Rik	-140	promoter-TSS
1033	OWTvsYWT	Hyper	chr11:70615852-70615867	2	13.7778	4930544D05Rik	-34	promoter-TSS
1034	OWTvsYWT	Hyper	chr11:70656350-70656386	1	20	Eno3	-808	promoter-TSS
1035	OWTvsYWT	Hyper	chr11:70656550-70656677	2	14.8333	Eno3	-562	promoter-TSS
1036	OWTvsYWT	Hyper	chr11:70813130-70813280	2	38.3333	Scimp	-644	promoter-TSS
1037	OWTvsYWT	Hyper	chr11:71034356-71034530	1	17.8889	6330403K07Rik	-826	promoter-TSS
1038	OWTvsYWT	Hyper	chr11:71515082-71516011	6	28.2	9230020A06Rik	-989	promoter-TSS
1039	OWTvsYWT	Hyper	chr11:71740987-71741093	1	13.8889	Gm12326	-506	promoter-TSS
1040	OWTvsYWT	Hyper	chr11:71741388-71741400	1	17.1111	Gm12326	-860	promoter-TSS
1041	OWTvsYWT	Hyper	chr11:71741432-71741477	1	16	Gm12326	-921	promoter-TSS
1042	OWTvsYWT	Hyper	chr11:71749772-71749798	1	18.4	Wscd1	-900	promoter-TSS
1043	OWTvsYWT	Hyper	chr11:71940530-71940953	2	30.8889	4930401O10Rik	-620	promoter-TSS
1044	OWTvsYWT	Hyper	chr11:71941058-71941150	1	10.3333	4930401O10Rik	-982	promoter-TSS
1045	OWTvsYWT	Hyper	chr11:72267943-72268270	1	10.1111	Slc13a5	-946	promoter-TSS
1046	OWTvsYWT	Hyper	chr11:72300702-72300890	1	12.3333	Xaf1	-833	promoter-TSS
1047	OWTvsYWT	Hyper	chr11:72313820-72314000	2	22.2222	Fbxo39	-534	promoter-TSS
1048	OWTvsYWT	Hyper	chr11:72362692-72362890	2	27.1111	Tekt1	-349	promoter-TSS
1049	OWTvsYWT	Hyper	chr11:72440642-72440770	1	12.6667	Mybbp1a	-621	promoter-TSS
1050	OWTvsYWT	Hyper	chr11:72475037-72475250	1	22.6667	Spns2	-117	promoter-TSS
1051	OWTvsYWT	Hyper	chr11:73090144-73090380	2	14.3889	Itgae	-321	promoter-TSS
1052	OWTvsYWT	Hyper	chr11:73329110-73329237	1	24.2222	Spata22	-567	promoter-TSS
1053	OWTvsYWT	Hyper	chr11:73786748-73787303	2	13.6667	Or1e30	86	promoter-TSS
1054	OWTvsYWT	Hyper	chr11:73889035-73889059	1	14.7778	Or1e34	-677	promoter-TSS
1055	OWTvsYWT	Hyper	chr11:73939302-73939640	2	24.8889	Or1e17	-777	promoter-TSS
1056	OWTvsYWT	Hyper	chr11:73940176-73940376	1	10.6667	Or1e17	28	promoter-TSS
1057	OWTvsYWT	Hyper	chr11:74054634-74055420	1	10.1333	Or3a4	-249	promoter-TSS
1058	OWTvsYWT	Hyper	chr11:74154522-74154552	1	16.8333	Or3a1c	-619	promoter-TSS
1059	OWTvsYWT	Hyper	chr11:74523583-74523684	6	25.5556	Rap1gap2	-833	promoter-TSS
1060	OWTvsYWT	Hyper	chr11:74590767-74590874	1	13.4667	Rap1gap2	-635	promoter-TSS
1061	OWTvsYWT	Hyper	chr11:74611455-74611473	1	10.6667	Rap1gap2	-549	promoter-TSS
1062	OWTvsYWT	Hyper	chr11:75170900-75170917	1	20.1111	Hic1	-654	promoter-TSS
1063	OWTvsYWT	Hyper	chr11:75594747-75594777	2	49.2222	4931413K12Rik	38	promoter-TSS
1064	OWTvsYWT	Hyper	chr11:75595149-75595274	1	13.1111	4931413K12Rik	-412	promoter-TSS
1065	OWTvsYWT	Hyper	chr11:75649971-75650198	1	12.3333	Myo1c	-434	promoter-TSS
1066	OWTvsYWT	Hyper	chr11:75655347-75656030	2	27.8667	Myo1c	-326	promoter-TSS
1067	OWTvsYWT	Hyper	chr11:75999475-75999495	1	11.4444	Liat1	-427	promoter-TSS
1068	OWTvsYWT	Hyper	chr11:75999542-75999621	2	30.1111	Liat1	-330	promoter-TSS
1069	OWTvsYWT	Hyper	chr11:76510172-76510537	4	20.6667	Abr	-936	promoter-TSS
1070	OWTvsYWT	Hyper	chr11:76577542-76577954	2	12.9167	Abr	-9	promoter-TSS
1071	OWTvsYWT	Hyper	chr11:76678789-76679090	1	12.5	Trarg1	-933	promoter-TSS
1072	OWTvsYWT	Hyper	chr11:77726178-77726213	2	15.3333	Cryba1	-903	promoter-TSS
1073	OWTvsYWT	Hyper	chr11:77776583-77776782	1	10.3333	Myo18a	-552	promoter-TSS
1074	OWTvsYWT	Hyper	chr11:77800803-77800940	1	10.0667	Myo18a	-426	promoter-TSS
1075	OWTvsYWT	Hyper	chr11:78033032-78033130	1	12.4444	Dhrs13os	-416	promoter-TSS
1076	OWTvsYWT	Hyper	chr11:78037249-78037325	2	13.7778	Flot2	-644	promoter-TSS
1077	OWTvsYWT	Hyper	chr11:78072001-78072421	1	12.25	Mir144	-794	promoter-TSS
1078	OWTvsYWT	Hyper	chr11:78073755-78073872	1	15.3333	Mir451b	-573	promoter-TSS
1079	OWTvsYWT	Hyper	chr11:78094231-78094250	1	21	Fam222b	-449	promoter-TSS
1080	OWTvsYWT	Hyper	chr11:78094282-78094343	1	14.7778	Fam222b	-377	promoter-TSS
1081	OWTvsYWT	Hyper	chr11:78114683-78114830	2	14.9333	Fam222b	-869	promoter-TSS
1082	OWTvsYWT	Hyper	chr11:78181731-78182110	2	23.3333	Snord4a	-165	promoter-TSS
1083	OWTvsYWT	Hyper	chr11:78184065-78184070	3	23.7778	Rpl23a	-484	promoter-TSS
1084	OWTvsYWT	Hyper	chr11:78327897-78327991	2	20.7778	Pigs	-478	promoter-TSS
1085	OWTvsYWT	Hyper	chr11:78346261-78346279	1	29.4444	Unc119	-440	promoter-TSS
1086	OWTvsYWT	Hyper	chr11:78422608-78422958	2	18.2222	Slc13a2	-549	promoter-TSS
1087	OWTvsYWT	Hyper	chr11:78551576-78551617	1	14.2222	Tmem97	-862	promoter-TSS
1088	OWTvsYWT	Hyper	chr11:78826069-78826199	4	25.9333	Lyrm9	-461	promoter-TSS
1089	OWTvsYWT	Hyper	chr11:78920370-78920603	2	25.5333	Nos2	-300	promoter-TSS
1090	OWTvsYWT	Hyper	chr11:79060644-79060680	2	12.9333	Ksr1	-826	promoter-TSS
1091	OWTvsYWT	Hyper	chr11:79530866-79531207	11	29.2778	Evi2a	-428	promoter-TSS
1092	OWTvsYWT	Hyper	chr11:79623125-79623244	2	28.6667	Rab11fip4os1	-22	promoter-TSS
1093	OWTvsYWT	Hyper	chr11:79623326-79624198	5	10.3333	Rab11fip4os1	-599	promoter-TSS
1094	OWTvsYWT	Hyper	chr11:80153647-80153697	1	10.7778	Adap2	-490	promoter-TSS
1095	OWTvsYWT	Hyper	chr11:80378568-80378667	2	11.0833	5730455P16Rik	-603	promoter-TSS
1096	OWTvsYWT	Hyper	chr11:80509235-80509537	2	27.1333	C030013C21Rik	-280	promoter-TSS
1097	OWTvsYWT	Hyper	chr11:80809435-80809536	1	11.6667	Tmem98	-880	promoter-TSS
1098	OWTvsYWT	Hyper	chr11:81860252-81860520	1	18.5556	5530401A14Rik	-291	promoter-TSS
1099	OWTvsYWT	Hyper	chr11:82044815-82044945	1	10.6667	Ccl7	-832	promoter-TSS
1100	OWTvsYWT	Hyper	chr11:82114187-82114680	1	12.3889	Ccl8	-751	promoter-TSS
1101	OWTvsYWT	Hyper	chr11:82180551-82180836	2	26.6667	Ccl1	-882	promoter-TSS
1102	OWTvsYWT	Hyper	chr11:82908891-82909110	3	12.3333	Nle1	-606	promoter-TSS
1103	OWTvsYWT	Hyper	chr11:82961485-82961567	1	10.0556	Slfn5os	-845	promoter-TSS
1104	OWTvsYWT	Hyper	chr11:83039962-83040095	8	15.7	Slfn10-ps	13	promoter-TSS
1105	OWTvsYWT	Hyper	chr11:83115877-83116220	1	15.1667	Slfn1	-771	promoter-TSS
1106	OWTvsYWT	Hyper	chr11:83175126-83175197	1	20.5556	Slfn4	-24	promoter-TSS
1107	OWTvsYWT	Hyper	chr11:83190297-83190505	3	18.0556	Slfn3	-929	promoter-TSS
1108	OWTvsYWT	Hyper	chr11:83223268-83223322	1	12.3333	Slfnlnc	-281	promoter-TSS
1109	OWTvsYWT	Hyper	chr11:83290766-83290771	1	13.6667	AA465934	-930	promoter-TSS
1110	OWTvsYWT	Hyper	chr11:83430275-83430649	2	13.5926	Gas2l2	-941	promoter-TSS
1111	OWTvsYWT	Hyper	chr11:83581235-83581240	1	11.4444	E230016K23Rik	-823	promoter-TSS
1112	OWTvsYWT	Hyper	chr11:83593200-83593695	4	20.303	Ccl6	-361	promoter-TSS
1113	OWTvsYWT	Hyper	chr11:83649336-83649665	1	22.7778	Ccl3	-123	promoter-TSS
1114	OWTvsYWT	Hyper	chr11:83649665-83649719	2	58.1111	Ccl3	-314	promoter-TSS
1115	OWTvsYWT	Hyper	chr11:83708999-83709092	3	41.5833	Wfdc18	42	promoter-TSS
1116	OWTvsYWT	Hyper	chr11:83746517-83746522	3	38.8333	Wfdc21	-420	promoter-TSS
1117	OWTvsYWT	Hyper	chr11:83746550-83746999	6	20.1667	Wfdc21	-165	promoter-TSS
1118	OWTvsYWT	Hyper	chr11:84069257-84069330	1	11.1111	Dusp14	-937	promoter-TSS
1119	OWTvsYWT	Hyper	chr11:84167241-84168027	2	11.4167	Gm11437	-158	promoter-TSS
1120	OWTvsYWT	Hyper	chr11:85719763-85720067	5	25.1852	Bcas3os1	-171	promoter-TSS
1121	OWTvsYWT	Hyper	chr11:85760639-85760970	4	26.6	Mir5110	-103	promoter-TSS
1122	OWTvsYWT	Hyper	chr11:85775741-85775805	1	10.3333	Bcas3os2	-93	promoter-TSS
1123	OWTvsYWT	Hyper	chr11:86024117-86024550	2	12.1333	Gm20759	16	promoter-TSS
1124	OWTvsYWT	Hyper	chr11:86258181-86258198	1	12.8889	Ints2	-596	promoter-TSS
1125	OWTvsYWT	Hyper	chr11:86258208-86258360	2	21.6667	Ints2	-690	promoter-TSS
1126	OWTvsYWT	Hyper	chr11:86807784-86807793	1	23.5556	Dhx40	-129	promoter-TSS
1127	OWTvsYWT	Hyper	chr11:86808245-86808298	1	10.2222	Dhx40	-612	promoter-TSS
1128	OWTvsYWT	Hyper	chr11:87359455-87359777	2	12.5238	Ppm1e	-622	promoter-TSS
1129	OWTvsYWT	Hyper	chr11:87427237-87427246	2	29.1111	Tex14	-349	promoter-TSS
1130	OWTvsYWT	Hyper	chr11:87662175-87662343	1	16.7778	Rnf43	-828	promoter-TSS
1131	OWTvsYWT	Hyper	chr11:87756944-87757569	17	40.0185	Mir142b	-302	promoter-TSS
1132	OWTvsYWT	Hyper	chr11:87793078-87793148	2	34.3333	Mpo	-671	promoter-TSS
1133	OWTvsYWT	Hyper	chr11:87825977-87826075	1	12.4167	Lpo	88	promoter-TSS
1134	OWTvsYWT	Hyper	chr11:87875867-87876270	3	23.9444	Epx	-533	promoter-TSS
1135	OWTvsYWT	Hyper	chr11:87889751-87889972	4	15.4444	Or4d2b	32	promoter-TSS
1136	OWTvsYWT	Hyper	chr11:87890015-87890082	1	18.4444	Or4d2b	-155	promoter-TSS
1137	OWTvsYWT	Hyper	chr11:87988039-87988050	1	12.8889	Dynll2	-512	promoter-TSS
1138	OWTvsYWT	Hyper	chr11:88046227-88046557	2	11.5714	Srsf1	-981	promoter-TSS
1139	OWTvsYWT	Hyper	chr11:88046654-88046940	2	12.8889	Srsf1	-576	promoter-TSS
1140	OWTvsYWT	Hyper	chr11:88193493-88193592	3	17.5238	Mrps23	-563	promoter-TSS
1141	OWTvsYWT	Hyper	chr11:88293390-88293508	1	15.4444	Ccdc182	-594	promoter-TSS
1142	OWTvsYWT	Hyper	chr11:88904808-88905090	1	13.6667	Scpep1os	-979	promoter-TSS
1143	OWTvsYWT	Hyper	chr11:88905607-88906028	3	18.4444	Scpep1os	-110	promoter-TSS
1144	OWTvsYWT	Hyper	chr11:88971813-88971864	1	19.6667	2210409E12Rik	-799	promoter-TSS
1145	OWTvsYWT	Hyper	chr11:88998931-88998951	2	28.5556	Trim25	-462	promoter-TSS
1146	OWTvsYWT	Hyper	chr11:90731886-90732169	1	15.3333	Gm34938	-740	promoter-TSS
1147	OWTvsYWT	Hyper	chr11:90732169-90732820	3	11.2963	Gm34938	-273	promoter-TSS
1148	OWTvsYWT	Hyper	chr11:90803827-90804061	2	12.1429	4930405D11Rik	-747	promoter-TSS
1149	OWTvsYWT	Hyper	chr11:90883028-90883300	1	20.2222	4930405D11Rik	-161	promoter-TSS
1150	OWTvsYWT	Hyper	chr11:91577477-91577498	2	30.6667	Kif2b	67	promoter-TSS
1151	OWTvsYWT	Hyper	chr11:93969019-93969079	1	13.7778	Nme1	-777	promoter-TSS
1152	OWTvsYWT	Hyper	chr11:94281264-94281380	1	10.4444	Ankrd40cl	-517	promoter-TSS
1153	OWTvsYWT	Hyper	chr11:94500413-94500504	1	18.6667	Epn3	-485	promoter-TSS
1154	OWTvsYWT	Hyper	chr11:94677961-94677998	1	16.8889	Xylt2	-487	promoter-TSS
1155	OWTvsYWT	Hyper	chr11:94678196-94678372	2	21.4444	Xylt2	-791	promoter-TSS
1156	OWTvsYWT	Hyper	chr11:95077751-95077870	2	20.8889	Itga3	-1000	promoter-TSS
1157	OWTvsYWT	Hyper	chr11:95119333-95119558	1	26.1111	Dlx3	-671	promoter-TSS
1158	OWTvsYWT	Hyper	chr11:95260910-95261161	1	17.6667	Tac4	-493	promoter-TSS
1159	OWTvsYWT	Hyper	chr11:95588470-95588506	1	10.4444	Ngfr	-790	promoter-TSS
1160	OWTvsYWT	Hyper	chr11:95666111-95666286	1	29.5556	Phb1	-758	promoter-TSS
1161	OWTvsYWT	Hyper	chr11:95842960-95842970	2	34.6667	Gngt2	-280	promoter-TSS
1162	OWTvsYWT	Hyper	chr11:95857825-95857882	2	41.3333	4833417C18Rik	-963	promoter-TSS
1163	OWTvsYWT	Hyper	chr11:96076328-96076336	1	23.3333	Atp5mc1	-638	promoter-TSS
1164	OWTvsYWT	Hyper	chr11:96264091-96264378	5	29.6667	Mir196a-1	-929	promoter-TSS
1165	OWTvsYWT	Hyper	chr11:96264546-96264678	1	18.6667	Mir196a-1	-552	promoter-TSS
1166	OWTvsYWT	Hyper	chr11:96265050-96265153	1	20	Mir196a-1	-62	promoter-TSS
1167	OWTvsYWT	Hyper	chr11:96778165-96778209	1	18.7778	Snx11	-632	promoter-TSS
1168	OWTvsYWT	Hyper	chr11:96788272-96788316	2	28.5556	Cbx1	-841	promoter-TSS
1169	OWTvsYWT	Hyper	chr11:96928269-96928315	2	19.4444	Prr15l	-989	promoter-TSS
1170	OWTvsYWT	Hyper	chr11:96983387-96983640	1	13.4444	Sp2	-555	promoter-TSS
1171	OWTvsYWT	Hyper	chr11:97026785-97026954	1	14.25	Gm11532	-452	promoter-TSS
1172	OWTvsYWT	Hyper	chr11:97026987-97027113	1	10.2222	Gm11532	-632	promoter-TSS
1173	OWTvsYWT	Hyper	chr11:97028861-97029393	3	12.1111	Scrn2	-825	promoter-TSS
1174	OWTvsYWT	Hyper	chr11:97115928-97115968	1	13.3333	Tbx21	-617	promoter-TSS
1175	OWTvsYWT	Hyper	chr11:97776080-97776154	1	27.5556	Spmap1	-199	promoter-TSS
1176	OWTvsYWT	Hyper	chr11:97776184-97776487	2	12.875	Spmap1	-418	promoter-TSS
1177	OWTvsYWT	Hyper	chr11:97783075-97783082	1	20.2222	Rpl23	-640	promoter-TSS
1178	OWTvsYWT	Hyper	chr11:97783336-97783353	1	18.6667	Rpl23	-906	promoter-TSS
1179	OWTvsYWT	Hyper	chr11:97996654-97996880	1	32.1111	Arl5c	-594	promoter-TSS
1180	OWTvsYWT	Hyper	chr11:98026297-98026325	1	11.2222	Rpl19	-399	promoter-TSS
1181	OWTvsYWT	Hyper	chr11:98053792-98053817	1	13.4444	Stac2	-343	promoter-TSS
1182	OWTvsYWT	Hyper	chr11:98261736-98261918	2	24.5556	Mir5119	-779	promoter-TSS
1183	OWTvsYWT	Hyper	chr11:98385827-98386007	1	21.8889	Pnmt	-706	promoter-TSS
1184	OWTvsYWT	Hyper	chr11:98445959-98446175	2	23.3333	Grb7	-767	promoter-TSS
1185	OWTvsYWT	Hyper	chr11:98546106-98546118	2	19.2	Ikzf3	-81	promoter-TSS
1186	OWTvsYWT	Hyper	chr11:98546255-98546447	2	17	Ikzf3	-320	promoter-TSS
1187	OWTvsYWT	Hyper	chr11:98550024-98550283	6	37.8095	Zpbp2	-943	promoter-TSS
1188	OWTvsYWT	Hyper	chr11:98625537-98625548	1	15.6667	Gsdma3	-806	promoter-TSS
1189	OWTvsYWT	Hyper	chr11:98625947-98625993	2	16.3333	Gsdma3	-379	promoter-TSS
1190	OWTvsYWT	Hyper	chr11:98663601-98663641	2	20.9167	Gsdma	-730	promoter-TSS
1191	OWTvsYWT	Hyper	chr11:98798183-98798740	3	10.881	Msl1	-192	promoter-TSS
1192	OWTvsYWT	Hyper	chr11:98907199-98907296	2	14.4444	Cdc6	-553	promoter-TSS
1193	OWTvsYWT	Hyper	chr11:98939393-98939530	2	21.4167	Rara	-249	promoter-TSS
1194	OWTvsYWT	Hyper	chr11:99155183-99155619	13	30.8	Ccr7	-324	promoter-TSS
1195	OWTvsYWT	Hyper	chr11:99244503-99244731	1	12.0556	Krt222	-470	promoter-TSS
1196	OWTvsYWT	Hyper	chr11:99350907-99351171	2	12.0667	Krt27	79	promoter-TSS
1197	OWTvsYWT	Hyper	chr11:99374854-99375160	5	17.5333	Krt28	-104	promoter-TSS
1198	OWTvsYWT	Hyper	chr11:99390182-99390229	1	12	Krt10	-842	promoter-TSS
1199	OWTvsYWT	Hyper	chr11:99416674-99417111	5	14.6667	A830036E02Rik	-350	promoter-TSS
1200	OWTvsYWT	Hyper	chr11:99422490-99422583	1	18.1111	Krt12	-278	promoter-TSS
1201	OWTvsYWT	Hyper	chr11:99438968-99438996	2	30.2222	Krt20	-829	promoter-TSS
1202	OWTvsYWT	Hyper	chr11:99521868-99522476	1	10.2222	Krt39	-834	promoter-TSS
1203	OWTvsYWT	Hyper	chr11:99557582-99557682	1	13	Krtap3-2	-779	promoter-TSS
1204	OWTvsYWT	Hyper	chr11:99566544-99567573	8	13.7179	Krtap3-1	-429	promoter-TSS
1205	OWTvsYWT	Hyper	chr11:99603145-99603345	2	25.75	Krtap2-22	63	promoter-TSS
1206	OWTvsYWT	Hyper	chr11:99610672-99610750	2	23.8889	Krtap2-21	-280	promoter-TSS
1207	OWTvsYWT	Hyper	chr11:99614842-99614896	1	14.3333	Krtap2-4	-23	promoter-TSS
1208	OWTvsYWT	Hyper	chr11:99643899-99644293	2	13.8667	Krtap4-7	-7	promoter-TSS
1209	OWTvsYWT	Hyper	chr11:99815870-99816303	4	28.2	Krtap4-26	-421	promoter-TSS
1210	OWTvsYWT	Hyper	chr11:99863589-99863787	5	17.2917	Krtap9-20	-788	promoter-TSS
1211	OWTvsYWT	Hyper	chr11:99907190-99907743	3	14.1429	Krtap31-1	-453	promoter-TSS
1212	OWTvsYWT	Hyper	chr11:99914243-99914465	3	12.1667	Krtap31-3	-397	promoter-TSS
1213	OWTvsYWT	Hyper	chr11:99935007-99935708	3	11.9444	Krtap31-2	-933	promoter-TSS
1214	OWTvsYWT	Hyper	chr11:99948199-99948480	1	13.8889	Krtap9-5	-84	promoter-TSS
1215	OWTvsYWT	Hyper	chr11:99979708-99979874	3	17	Krtap29-1	-691	promoter-TSS
1216	OWTvsYWT	Hyper	chr11:99987194-99987350	1	16.3333	Krtap16-1	-679	promoter-TSS
1217	OWTvsYWT	Hyper	chr11:99993948-99994519	1	10.0476	Krtap17-1	-240	promoter-TSS
1218	OWTvsYWT	Hyper	chr11:100016606-100016672	3	31.8333	Krt33a	-427	promoter-TSS
1219	OWTvsYWT	Hyper	chr11:100096132-100096249	1	10.1111	Krt35	33	promoter-TSS
1220	OWTvsYWT	Hyper	chr11:100120926-100120947	1	21.4444	Krt13	-360	promoter-TSS
1221	OWTvsYWT	Hyper	chr11:100120947-100121042	2	15.6667	Krt13	-418	promoter-TSS
1222	OWTvsYWT	Hyper	chr11:100136432-100137087	2	13.8667	Krt15	-811	promoter-TSS
1223	OWTvsYWT	Hyper	chr11:100146547-100146641	2	18.2222	Krt19	-668	promoter-TSS
1224	OWTvsYWT	Hyper	chr11:100207748-100207953	1	21.2222	Krt14	-341	promoter-TSS
1225	OWTvsYWT	Hyper	chr11:100478581-100479500	1	18.5333	Mir7116	-561	promoter-TSS
1226	OWTvsYWT	Hyper	chr11:100712643-100712807	1	17.3333	Kat2a	-258	promoter-TSS
1227	OWTvsYWT	Hyper	chr11:100738845-100738851	2	15.2222	Rab5c	-633	promoter-TSS
1228	OWTvsYWT	Hyper	chr11:100813966-100814068	1	16.4444	Stat5b	-647	promoter-TSS
1229	OWTvsYWT	Hyper	chr11:100823440-100823585	3	26.1333	Stat5b	-943	promoter-TSS
1230	OWTvsYWT	Hyper	chr11:100858600-100858820	1	11.6667	Stat5a	-641	promoter-TSS
1231	OWTvsYWT	Hyper	chr11:101008958-101008977	2	35.6667	Atp6v0a1	-473	promoter-TSS
1232	OWTvsYWT	Hyper	chr11:101086257-101086329	1	12.1111	Mlx	-997	promoter-TSS
1233	OWTvsYWT	Hyper	chr11:101086847-101086930	1	12.8889	Mlx	-401	promoter-TSS
1234	OWTvsYWT	Hyper	chr11:101095993-101096039	1	31.5556	Psmc3ip	-581	promoter-TSS
1235	OWTvsYWT	Hyper	chr11:101175620-101175695	1	22.1111	Ccr10	-215	promoter-TSS
1236	OWTvsYWT	Hyper	chr11:101227093-101227173	1	18.3333	Ezh1	-670	promoter-TSS
1237	OWTvsYWT	Hyper	chr11:101252796-101253040	2	18.6	Vps25	-789	promoter-TSS
1238	OWTvsYWT	Hyper	chr11:101330363-101330890	2	26.5333	Aoc3	21	promoter-TSS
1239	OWTvsYWT	Hyper	chr11:101425998-101426163	2	12.8	Ptges3l	-753	promoter-TSS
1240	OWTvsYWT	Hyper	chr11:101467267-101467284	1	17	Rnd2	-899	promoter-TSS
1241	OWTvsYWT	Hyper	chr11:101581315-101581568	2	28.6667	Tmem106a	-800	promoter-TSS
1242	OWTvsYWT	Hyper	chr11:101732029-101732132	1	10.5556	Dhx8	-875	promoter-TSS
1243	OWTvsYWT	Hyper	chr11:101952172-101952270	1	11.4444	4930417O22Rik	-200	promoter-TSS
1244	OWTvsYWT	Hyper	chr11:101985372-101985562	2	21.1111	Dusp3	-676	promoter-TSS
1245	OWTvsYWT	Hyper	chr11:102101187-102101430	1	14.6667	Ppy	10	promoter-TSS
1246	OWTvsYWT	Hyper	chr11:102101502-102101672	1	26.4444	Ppy	-268	promoter-TSS
1247	OWTvsYWT	Hyper	chr11:102145253-102145474	1	10.2381	Nags	-149	promoter-TSS
1248	OWTvsYWT	Hyper	chr11:102268067-102268184	1	16.8889	Asb16	-625	promoter-TSS
1249	OWTvsYWT	Hyper	chr11:102320941-102321164	1	10.2963	Ubtf	-191	promoter-TSS
1250	OWTvsYWT	Hyper	chr11:102392576-102392625	1	13.8889	Rundc3a	-802	promoter-TSS
1251	OWTvsYWT	Hyper	chr11:102624939-102625516	4	12.9524	2810433D01Rik	-812	promoter-TSS
1252	OWTvsYWT	Hyper	chr11:102664629-102664692	2	17.2222	Meioc	-924	promoter-TSS
1253	OWTvsYWT	Hyper	chr11:102760638-102760741	1	33.7778	Adam11	-745	promoter-TSS
1254	OWTvsYWT	Hyper	chr11:102805221-102805435	1	18.8889	Gjc1	-309	promoter-TSS
1255	OWTvsYWT	Hyper	chr11:102834963-102834994	1	11.5556	Higd1b	-870	promoter-TSS
1256	OWTvsYWT	Hyper	chr11:102884533-102885302	10	17.7833	Fam187a	-251	promoter-TSS
1257	OWTvsYWT	Hyper	chr11:102964019-102964614	10	13.5	2410004I01Rik	-163	promoter-TSS
1258	OWTvsYWT	Hyper	chr11:103268201-103268549	1	13.9333	Map3k14	-974	promoter-TSS
1259	OWTvsYWT	Hyper	chr11:103750347-103750815	5	12.2308	Wnt9b	-760	promoter-TSS
1260	OWTvsYWT	Hyper	chr11:103966091-103966122	2	20.6667	Arf2	-618	promoter-TSS
1261	OWTvsYWT	Hyper	chr11:104185078-104185741	2	12.0476	Sppl2c	-917	promoter-TSS
1262	OWTvsYWT	Hyper	chr11:105091102-105091470	1	12.6667	Efcab3	-933	promoter-TSS
1263	OWTvsYWT	Hyper	chr11:105967263-105967370	2	13.8667	Ace	-631	promoter-TSS
1264	OWTvsYWT	Hyper	chr11:105986253-105986479	1	10.1111	Gm11651	-672	promoter-TSS
1265	OWTvsYWT	Hyper	chr11:106036071-106036083	1	15.8889	Dcaf7	-795	promoter-TSS
1266	OWTvsYWT	Hyper	chr11:106065449-106065557	3	22.6667	Taco1	-588	promoter-TSS
1267	OWTvsYWT	Hyper	chr11:106715433-106715685	1	11.7778	Pecam1	-278	promoter-TSS
1268	OWTvsYWT	Hyper	chr11:106750198-106750363	6	39.1429	Milr1	-945	promoter-TSS
1269	OWTvsYWT	Hyper	chr11:106783668-106783772	2	17.6667	Mir3064	-961	promoter-TSS
1270	OWTvsYWT	Hyper	chr11:107156516-107156663	1	13.4444	Gm11715	-818	promoter-TSS
1271	OWTvsYWT	Hyper	chr11:107189673-107189697	2	19.8889	Nol11	-304	promoter-TSS
1272	OWTvsYWT	Hyper	chr11:107189815-107189831	1	18.2222	Nol11	-442	promoter-TSS
1273	OWTvsYWT	Hyper	chr11:107189895-107190049	1	14.4444	Nol11	-591	promoter-TSS
1274	OWTvsYWT	Hyper	chr11:107915549-107915558	2	16.7778	Cacng5	-499	promoter-TSS
1275	OWTvsYWT	Hyper	chr11:107915876-107915960	1	14.8889	Cacng5	-863	promoter-TSS
1276	OWTvsYWT	Hyper	chr11:108395148-108395209	2	11.5556	Apoh	-118	promoter-TSS
1277	OWTvsYWT	Hyper	chr11:109144226-109144490	3	21.1333	E030025P04Rik	11	promoter-TSS
1278	OWTvsYWT	Hyper	chr11:109144856-109144978	3	21.1667	E030025P04Rik	-548	promoter-TSS
1279	OWTvsYWT	Hyper	chr11:109145054-109145177	1	13.0833	E030025P04Rik	-747	promoter-TSS
1280	OWTvsYWT	Hyper	chr11:109439631-109439768	1	11.7778	Gm45916	-378	promoter-TSS
1281	OWTvsYWT	Hyper	chr11:109494602-109494713	2	21.7778	Arsg	-681	promoter-TSS
1282	OWTvsYWT	Hyper	chr11:109494872-109494903	2	56.1111	Arsg	-451	promoter-TSS
1283	OWTvsYWT	Hyper	chr11:109494903-109494986	4	36.25	Arsg	-394	promoter-TSS
1284	OWTvsYWT	Hyper	chr11:109495006-109495114	4	29.8	Arsg	-279	promoter-TSS
1285	OWTvsYWT	Hyper	chr11:109647946-109648525	3	18.3889	Prkar1a	-787	promoter-TSS
1286	OWTvsYWT	Hyper	chr11:109827969-109828230	1	16.2222	1700012B07Rik	-54	promoter-TSS
1287	OWTvsYWT	Hyper	chr11:110169083-110169205	2	11	Abca9	-991	promoter-TSS
1288	OWTvsYWT	Hyper	chr11:110252435-110252650	1	16	Abca6	-767	promoter-TSS
1289	OWTvsYWT	Hyper	chr11:110997257-110997708	10	18.7708	Kcnj16	-4	promoter-TSS
1290	OWTvsYWT	Hyper	chr11:111512634-111512670	1	11.2222	Gm30158	-195	promoter-TSS
1291	OWTvsYWT	Hyper	chr11:111512957-111513193	1	14.8889	Gm30158	-618	promoter-TSS
1292	OWTvsYWT	Hyper	chr11:111513244-111513394	1	14	Gm30158	-862	promoter-TSS
1293	OWTvsYWT	Hyper	chr11:112712080-112712093	1	19.2222	BC006965	-731	promoter-TSS
1294	OWTvsYWT	Hyper	chr11:113566019-113566293	2	10.8333	Slc39a11	-341	promoter-TSS
1295	OWTvsYWT	Hyper	chr11:113785221-113785619	2	15.125	Gm39468	-754	promoter-TSS
1296	OWTvsYWT	Hyper	chr11:114090973-114091169	1	13	1700025D23Rik	-338	promoter-TSS
1297	OWTvsYWT	Hyper	chr11:114449088-114449223	5	28.1905	4932435O22Rik	-296	promoter-TSS
1298	OWTvsYWT	Hyper	chr11:114667922-114667977	2	20.6667	Rpl38	-630	promoter-TSS
1299	OWTvsYWT	Hyper	chr11:114668210-114668422	1	13.4444	Rpl38	-264	promoter-TSS
1300	OWTvsYWT	Hyper	chr11:114727120-114727149	2	29.7778	Dnai2	-284	promoter-TSS
1301	OWTvsYWT	Hyper	chr11:114797998-114798176	2	40.2222	Gpr142	-837	promoter-TSS
1302	OWTvsYWT	Hyper	chr11:114798422-114798963	1	12.25	Gpr142	-231	promoter-TSS
1303	OWTvsYWT	Hyper	chr11:114802871-114803510	2	13.0667	Gpr142	-345	promoter-TSS
1304	OWTvsYWT	Hyper	chr11:114850126-114851070	1	13.5833	Gprc5c	-934	promoter-TSS
1305	OWTvsYWT	Hyper	chr11:114889108-114889140	2	21.3333	Cd300a	-917	promoter-TSS
1306	OWTvsYWT	Hyper	chr11:114934478-114934821	1	10.2222	Cd300lb	-279	promoter-TSS
1307	OWTvsYWT	Hyper	chr11:114934915-114935820	1	12.1111	Cd300lb	-997	promoter-TSS
1308	OWTvsYWT	Hyper	chr11:114990337-114990349	3	29.25	Cd300ld	-457	promoter-TSS
1309	OWTvsYWT	Hyper	chr11:115001869-115002006	1	13.5556	Cd300c2	-58	promoter-TSS
1310	OWTvsYWT	Hyper	chr11:115188135-115188511	1	21.7333	Nat9	-467	promoter-TSS
1311	OWTvsYWT	Hyper	chr11:115188565-115188630	2	19.2222	Nat9	-742	promoter-TSS
1312	OWTvsYWT	Hyper	chr11:115298227-115298428	6	24.9524	Fads6	-766	promoter-TSS
1313	OWTvsYWT	Hyper	chr11:115333708-115333830	2	15.2667	Otop3	-962	promoter-TSS
1314	OWTvsYWT	Hyper	chr11:115381448-115381485	1	16.6667	Cdr2l	-449	promoter-TSS
1315	OWTvsYWT	Hyper	chr11:115448596-115448672	1	12.7778	Mir3968	-574	promoter-TSS
1316	OWTvsYWT	Hyper	chr11:115448870-115448874	1	11.8889	Mir3968	-812	promoter-TSS
1317	OWTvsYWT	Hyper	chr11:115448883-115448995	1	19.5556	Mir3968	-879	promoter-TSS
1318	OWTvsYWT	Hyper	chr11:115463359-115464001	5	23.5333	Slc16a5	-120	promoter-TSS
1319	OWTvsYWT	Hyper	chr11:115491122-115491158	2	22.375	Gm11694	-389	promoter-TSS
1320	OWTvsYWT	Hyper	chr11:115492174-115492416	5	18.2778	Nt5c	-481	promoter-TSS
1321	OWTvsYWT	Hyper	chr11:115563630-115563781	1	20.4444	Nup85	-738	promoter-TSS
1322	OWTvsYWT	Hyper	chr11:115699987-115700233	2	23.1111	Grb2	-182	promoter-TSS
1323	OWTvsYWT	Hyper	chr11:115700712-115701110	2	14.8333	Grb2	-983	promoter-TSS
1324	OWTvsYWT	Hyper	chr11:115994280-115994339	2	10.1667	B230344G16Rik	-595	promoter-TSS
1325	OWTvsYWT	Hyper	chr11:116013280-116013635	3	16.3333	Galk1	-739	promoter-TSS
1326	OWTvsYWT	Hyper	chr11:116029906-116029942	4	22.8667	Unk	-392	promoter-TSS
1327	OWTvsYWT	Hyper	chr11:116215550-116215702	1	10.4167	Cdk3	-376	promoter-TSS
1328	OWTvsYWT	Hyper	chr11:116238484-116238549	2	43.4444	Evpl	-426	promoter-TSS
1329	OWTvsYWT	Hyper	chr11:116238723-116238990	1	10.0833	Evpl	-766	promoter-TSS
1330	OWTvsYWT	Hyper	chr11:116307254-116307320	1	11.3333	Exoc7	-553	promoter-TSS
1331	OWTvsYWT	Hyper	chr11:116454263-116454301	1	16.7778	Qrich2	65	promoter-TSS
1332	OWTvsYWT	Hyper	chr11:116491239-116491338	1	19.1111	Prpsap1	-943	promoter-TSS
1333	OWTvsYWT	Hyper	chr11:116530964-116531052	2	27.8889	Sphk1	-92	promoter-TSS
1334	OWTvsYWT	Hyper	chr11:116582099-116582262	1	10.3333	Ube2o	-734	promoter-TSS
1335	OWTvsYWT	Hyper	chr11:116626812-116627122	1	11.7333	Rhbdf2	-7	promoter-TSS
1336	OWTvsYWT	Hyper	chr11:116627493-116627889	1	10.8571	Rhbdf2	-731	promoter-TSS
1337	OWTvsYWT	Hyper	chr11:116654772-116655520	1	12.3333	Cygb	-833	promoter-TSS
1338	OWTvsYWT	Hyper	chr11:116657179-116657214	1	20.9167	Prcd	89	promoter-TSS
1339	OWTvsYWT	Hyper	chr11:116670624-116670710	2	11.2917	Snhg16	-993	promoter-TSS
1340	OWTvsYWT	Hyper	chr11:116695224-116695767	10	22.3333	St6galnac2	-836	promoter-TSS
1341	OWTvsYWT	Hyper	chr11:116828445-116828542	2	14.6667	Mxra7	-367	promoter-TSS
1342	OWTvsYWT	Hyper	chr11:117114292-117114490	7	25.5926	Sec14l1	-777	promoter-TSS
1343	OWTvsYWT	Hyper	chr11:117114493-117114551	1	14.2667	Sec14l1	-646	promoter-TSS
1344	OWTvsYWT	Hyper	chr11:117135184-117135235	1	10.3333	Sec14l1	-798	promoter-TSS
1345	OWTvsYWT	Hyper	chr11:117330445-117331750	4	19.1667	Septin9	-617	promoter-TSS
1346	OWTvsYWT	Hyper	chr11:117414092-117414299	1	18.7778	Gm11729	-193	promoter-TSS
1347	OWTvsYWT	Hyper	chr11:117426028-117426164	3	19.5333	Gm11732	-67	promoter-TSS
1348	OWTvsYWT	Hyper	chr11:117796012-117797350	2	20.6667	6030468B19Rik	-979	promoter-TSS
1349	OWTvsYWT	Hyper	chr11:117808870-117808910	1	12.5556	Syngr2	-777	promoter-TSS
1350	OWTvsYWT	Hyper	chr11:117826278-117826321	1	17.2222	Tk1	-286	promoter-TSS
1351	OWTvsYWT	Hyper	chr11:117826425-117826474	1	10.8889	Tk1	-436	promoter-TSS
1352	OWTvsYWT	Hyper	chr11:117826782-117826860	2	20.3333	Tk1	-807	promoter-TSS
1353	OWTvsYWT	Hyper	chr11:117848369-117848375	1	27.6667	Birc5	-865	promoter-TSS
1354	OWTvsYWT	Hyper	chr11:117873707-117873854	1	11.4	Tha1	-255	promoter-TSS
1355	OWTvsYWT	Hyper	chr11:117986791-117986800	1	16.2222	Pgs1	-61	promoter-TSS
1356	OWTvsYWT	Hyper	chr11:118203579-118203795	6	43.3333	Cyth1	-957	promoter-TSS
1357	OWTvsYWT	Hyper	chr11:118212976-118213060	1	34.1111	Cyth1	-287	promoter-TSS
1358	OWTvsYWT	Hyper	chr11:118213094-118213255	8	37	Cyth1	-444	promoter-TSS
1359	OWTvsYWT	Hyper	chr11:118342805-118342866	1	11.2222	Cep295nl	-302	promoter-TSS
1360	OWTvsYWT	Hyper	chr11:118356085-118356096	1	13.6667	Timp2	-680	promoter-TSS
1361	OWTvsYWT	Hyper	chr11:118416147-118416308	1	10.6667	Cant1	-428	promoter-TSS
1362	OWTvsYWT	Hyper	chr11:118416339-118416750	1	11.1111	Cant1	-745	promoter-TSS
1363	OWTvsYWT	Hyper	chr11:118419728-118419788	1	15.3333	Cant1	-640	promoter-TSS
1364	OWTvsYWT	Hyper	chr11:118427771-118428079	2	11.0556	C1qtnf1	-532	promoter-TSS
1365	OWTvsYWT	Hyper	chr11:118455477-118456042	6	16.7436	Gm11747	-765	promoter-TSS
1366	OWTvsYWT	Hyper	chr11:118987378-118987600	1	15.3333	Enpp7	-692	promoter-TSS
1367	OWTvsYWT	Hyper	chr11:118988064-118988213	2	10.4583	Enpp7	-42	promoter-TSS
1368	OWTvsYWT	Hyper	chr11:119254081-119254149	1	11.2222	Gm35932	-680	promoter-TSS
1369	OWTvsYWT	Hyper	chr11:119254149-119254319	3	22	Gm35932	-799	promoter-TSS
1370	OWTvsYWT	Hyper	chr11:120014430-120014588	1	13.3333	Mir3065	-258	promoter-TSS
1371	OWTvsYWT	Hyper	chr11:120042492-120042679	1	23.8889	Aatk	-805	promoter-TSS
1372	OWTvsYWT	Hyper	chr11:120360381-120361350	5	13.9487	Fscn2	-668	promoter-TSS
1373	OWTvsYWT	Hyper	chr11:120582304-120582404	1	13.2667	Arhgdia	-730	promoter-TSS
1374	OWTvsYWT	Hyper	chr11:120582404-120582713	3	32.6	Arhgdia	-935	promoter-TSS
1375	OWTvsYWT	Hyper	chr11:120648390-120648501	1	11.5556	Myadml2	-109	promoter-TSS
1376	OWTvsYWT	Hyper	chr11:120661667-120661862	1	11.8333	Notum	-572	promoter-TSS
1377	OWTvsYWT	Hyper	chr11:120797107-120797560	1	10.1429	Dus1l	-939	promoter-TSS
1378	OWTvsYWT	Hyper	chr11:120991895-120992007	1	15.3333	Csnk1d	-618	promoter-TSS
1379	OWTvsYWT	Hyper	chr11:121040374-121040509	1	11.1111	Cd7	-964	promoter-TSS
1380	OWTvsYWT	Hyper	chr11:121064174-121064394	2	15.8667	Sectm1b	-715	promoter-TSS
1381	OWTvsYWT	Hyper	chr11:121081751-121081813	1	17.8889	Sectm1a	-643	promoter-TSS
1382	OWTvsYWT	Hyper	chr11:121118869-121119080	2	24.5556	Tex19.2	-298	promoter-TSS
1383	OWTvsYWT	Hyper	chr11:121389155-121389303	1	11.7333	Rab40b	-978	promoter-TSS
1384	OWTvsYWT	Hyper	chr11:121420473-121420537	2	23	Fn3krp	-868	promoter-TSS
1385	OWTvsYWT	Hyper	chr11:121673846-121673902	2	42.8889	B3gntl1	-723	promoter-TSS
1386	OWTvsYWT	Hyper	chr12:4592029-4592070	2	32.7778	Itsn2	-958	promoter-TSS
1387	OWTvsYWT	Hyper	chr12:7977403-7977431	1	15.2222	Apob	-260	promoter-TSS
1388	OWTvsYWT	Hyper	chr12:12393255-12393336	1	12.2222	4921511I17Rik	-821	promoter-TSS
1389	OWTvsYWT	Hyper	chr12:13249374-13249534	1	18.2222	Ddx1	-280	promoter-TSS
1390	OWTvsYWT	Hyper	chr12:16611769-16611806	2	13.4167	Lpin1	-822	promoter-TSS
1391	OWTvsYWT	Hyper	chr12:16653524-16653563	1	13.6667	Ntsr2	74	promoter-TSS
1392	OWTvsYWT	Hyper	chr12:16809897-16810099	1	19.6667	E2f6	-967	promoter-TSS
1393	OWTvsYWT	Hyper	chr12:17011913-17012236	2	13.8095	2410004P03Rik	-348	promoter-TSS
1394	OWTvsYWT	Hyper	chr12:17325382-17325515	1	15.5	Atp6v1c2	-719	promoter-TSS
1395	OWTvsYWT	Hyper	chr12:17347863-17347971	1	16.7778	Nol10	-576	promoter-TSS
1396	OWTvsYWT	Hyper	chr12:17543978-17544016	1	21.4444	Odc1	-876	promoter-TSS
1397	OWTvsYWT	Hyper	chr12:17689572-17690071	4	20.1333	Hpcal1	-987	promoter-TSS
1398	OWTvsYWT	Hyper	chr12:21315338-21315851	1	11	Iah1	-797	promoter-TSS
1399	OWTvsYWT	Hyper	chr12:21315895-21316070	2	24.3333	Iah1	-409	promoter-TSS
1400	OWTvsYWT	Hyper	chr12:24097148-24097202	2	22.7778	9030624G23Rik	81	promoter-TSS
1401	OWTvsYWT	Hyper	chr12:24580322-24580378	2	18	Grhl1	-369	promoter-TSS
1402	OWTvsYWT	Hyper	chr12:24974454-24974566	1	10.1111	Kidins220	-422	promoter-TSS
1403	OWTvsYWT	Hyper	chr12:26253452-26253614	2	12.1111	Gm29968	-988	promoter-TSS
1404	OWTvsYWT	Hyper	chr12:26345677-26346841	7	10.193	4930549C15Rik	-451	promoter-TSS
1405	OWTvsYWT	Hyper	chr12:28548974-28549258	1	12.8889	Dcdc2c	-779	promoter-TSS
1406	OWTvsYWT	Hyper	chr12:28623922-28623977	1	12.3333	Colec11	-620	promoter-TSS
1407	OWTvsYWT	Hyper	chr12:28624198-28624265	1	13	Colec11	-902	promoter-TSS
1408	OWTvsYWT	Hyper	chr12:28751405-28751510	1	21.3333	Eipr1	-361	promoter-TSS
1409	OWTvsYWT	Hyper	chr12:28809282-28809551	1	12.7778	Eipr1	-833	promoter-TSS
1410	OWTvsYWT	Hyper	chr12:28909819-28910658	5	11.0238	Gm31508	10	promoter-TSS
1411	OWTvsYWT	Hyper	chr12:29141169-29141197	2	22.2222	Gm31333	-746	promoter-TSS
1412	OWTvsYWT	Hyper	chr12:29534452-29534572	2	12	Myt1l	-90	promoter-TSS
1413	OWTvsYWT	Hyper	chr12:29686828-29687217	1	10.3333	C630031E19Rik	-578	promoter-TSS
1414	OWTvsYWT	Hyper	chr12:29937563-29937805	2	16.7333	Pxdn	-352	promoter-TSS
1415	OWTvsYWT	Hyper	chr12:30467242-30467362	4	26.7778	2310016D03Rik	56	promoter-TSS
1416	OWTvsYWT	Hyper	chr12:31168801-31169050	1	10.1111	6030469F06Rik	64	promoter-TSS
1417	OWTvsYWT	Hyper	chr12:31351933-31352170	1	14.5556	Dld	-581	promoter-TSS
1418	OWTvsYWT	Hyper	chr12:31437554-31437588	1	11	Slc26a3	-648	promoter-TSS
1419	OWTvsYWT	Hyper	chr12:31500375-31500528	4	17.7222	Cbll1	-836	promoter-TSS
1420	OWTvsYWT	Hyper	chr12:34528783-34529018	2	26.8889	Hdac9	-12	promoter-TSS
1421	OWTvsYWT	Hyper	chr12:34529775-34529932	4	27.7333	Hdac9	-965	promoter-TSS
1422	OWTvsYWT	Hyper	chr12:35194917-35195312	2	12.1333	Mir680-3	-218	promoter-TSS
1423	OWTvsYWT	Hyper	chr12:35195424-35195585	1	12	Mir680-3	-608	promoter-TSS
1424	OWTvsYWT	Hyper	chr12:36218606-36218704	1	11.8889	Lrrc72	-437	promoter-TSS
1425	OWTvsYWT	Hyper	chr12:37107491-37107886	1	12.2667	Meox2	-851	promoter-TSS
1426	OWTvsYWT	Hyper	chr12:40134838-40134852	1	13	Scin	-617	promoter-TSS
1427	OWTvsYWT	Hyper	chr12:40199118-40199478	13	26.7692	Lsmem1	17	promoter-TSS
1428	OWTvsYWT	Hyper	chr12:49389742-49389749	1	11.3333	3110039M20Rik	94	promoter-TSS
1429	OWTvsYWT	Hyper	chr12:49480951-49481337	1	13.1667	1810007C17Rik	-282	promoter-TSS
1430	OWTvsYWT	Hyper	chr12:51690404-51690453	1	10.3889	Ap4s1	-537	promoter-TSS
1431	OWTvsYWT	Hyper	chr12:51971836-51971841	1	11.5556	Heatr5a	-518	promoter-TSS
1432	OWTvsYWT	Hyper	chr12:51971942-51971995	1	10.7778	Heatr5a	-648	promoter-TSS
1433	OWTvsYWT	Hyper	chr12:52028579-52028630	3	23.75	Gpr33	-542	promoter-TSS
1434	OWTvsYWT	Hyper	chr12:52481058-52481108	2	19.2222	Gm35135	-474	promoter-TSS
1435	OWTvsYWT	Hyper	chr12:52481555-52481606	1	19.1111	Gm35135	-972	promoter-TSS
1436	OWTvsYWT	Hyper	chr12:54204447-54204803	1	11.5	Egln3	-751	promoter-TSS
1437	OWTvsYWT	Hyper	chr12:54657386-54657652	1	10.7222	Sptssa	-947	promoter-TSS
1438	OWTvsYWT	Hyper	chr12:55301490-55301914	6	36.0952	Prorp	-935	promoter-TSS
1439	OWTvsYWT	Hyper	chr12:55303725-55303942	3	17.625	Ppp2r3c	-834	promoter-TSS
1440	OWTvsYWT	Hyper	chr12:55397756-55397966	2	32	Psma6	-964	promoter-TSS
1441	OWTvsYWT	Hyper	chr12:57197872-57197928	2	23.6667	Slc25a21	-428	promoter-TSS
1442	OWTvsYWT	Hyper	chr12:57618006-57619054	1	10.2667	4921518K17Rik	72	promoter-TSS
1443	OWTvsYWT	Hyper	chr12:57663875-57663913	1	21.7778	BC042761	-983	promoter-TSS
1444	OWTvsYWT	Hyper	chr12:58210984-58211140	2	14.3333	Sstr1	-742	promoter-TSS
1445	OWTvsYWT	Hyper	chr12:58269915-58269922	1	14.2222	Clec14a	-661	promoter-TSS
1446	OWTvsYWT	Hyper	chr12:59066154-59066351	1	11.2381	Pnn	-666	promoter-TSS
1447	OWTvsYWT	Hyper	chr12:59095474-59095544	2	13.9167	Mia2	-82	promoter-TSS
1448	OWTvsYWT	Hyper	chr12:65074844-65074965	1	14.8889	Fancm	-698	promoter-TSS
1449	OWTvsYWT	Hyper	chr12:65225430-65225638	1	15.5556	Wdr20rt	17	promoter-TSS
1450	OWTvsYWT	Hyper	chr12:69167843-69167879	2	31.5556	Lrr1	-953	promoter-TSS
1451	OWTvsYWT	Hyper	chr12:69241201-69241275	1	14.3333	Klhdc1	-594	promoter-TSS
1452	OWTvsYWT	Hyper	chr12:69295474-69295933	5	25.1429	Klhdc2	-977	promoter-TSS
1453	OWTvsYWT	Hyper	chr12:69357777-69357847	1	20.5556	Nemf	-636	promoter-TSS
1454	OWTvsYWT	Hyper	chr12:69789766-69789823	2	13.2222	4930512B01Rik	-549	promoter-TSS
1455	OWTvsYWT	Hyper	chr12:69790260-69790342	2	19.7778	4930512B01Rik	-43	promoter-TSS
1456	OWTvsYWT	Hyper	chr12:69962317-69962614	3	16.0476	Gm3086	-943	promoter-TSS
1457	OWTvsYWT	Hyper	chr12:69963229-69963442	4	26.7333	Gm3086	-73	promoter-TSS
1458	OWTvsYWT	Hyper	chr12:69963442-69963455	3	14.8667	Gm3086	40	promoter-TSS
1459	OWTvsYWT	Hyper	chr12:70103200-70103242	1	14	Nin	-367	promoter-TSS
1460	OWTvsYWT	Hyper	chr12:72235610-72235842	3	15.6667	Rtn1	20	promoter-TSS
1461	OWTvsYWT	Hyper	chr12:72237067-72237121	1	21.5556	Rtn1	-367	promoter-TSS
1462	OWTvsYWT	Hyper	chr12:72409344-72409392	1	19.6667	Rtn1	-314	promoter-TSS
1463	OWTvsYWT	Hyper	chr12:72441323-72441505	4	19.3636	Lrrc9	-452	promoter-TSS
1464	OWTvsYWT	Hyper	chr12:72535135-72535810	2	16.8889	Pcnx4	-884	promoter-TSS
1465	OWTvsYWT	Hyper	chr12:73409752-73409810	1	14.1111	D830013O20Rik	-218	promoter-TSS
1466	OWTvsYWT	Hyper	chr12:73548144-73548570	3	21.6667	2210039B01Rik	-126	promoter-TSS
1467	OWTvsYWT	Hyper	chr12:75908551-75908611	1	12.1111	Mir5101	-522	promoter-TSS
1468	OWTvsYWT	Hyper	chr12:76324304-76324482	2	10.8	Akap5	-498	promoter-TSS
1469	OWTvsYWT	Hyper	chr12:76443451-76443543	5	32	Ppp1r36dn	-1000	promoter-TSS
1470	OWTvsYWT	Hyper	chr12:76444116-76444532	4	22.6667	Ppp1r36dn	-173	promoter-TSS
1471	OWTvsYWT	Hyper	chr12:76795917-76796372	2	15.2778	Gpx2	-591	promoter-TSS
1472	OWTvsYWT	Hyper	chr12:76819319-76820230	5	12.2143	Rab15	-679	promoter-TSS
1473	OWTvsYWT	Hyper	chr12:78907430-78907454	1	13.3333	Plek2	-504	promoter-TSS
1474	OWTvsYWT	Hyper	chr12:78981414-78981561	2	26.1111	Tmem229b	-463	promoter-TSS
1475	OWTvsYWT	Hyper	chr12:79007491-79007570	1	17.3333	Tmem229b	-254	promoter-TSS
1476	OWTvsYWT	Hyper	chr12:79007744-79007786	1	14.5556	Tmem229b	-488	promoter-TSS
1477	OWTvsYWT	Hyper	chr12:80437194-80437411	1	17.7778	Dcaf5	-702	promoter-TSS
1478	OWTvsYWT	Hyper	chr12:80507102-80507300	1	14.4444	2310002D06Rik	-5	promoter-TSS
1479	OWTvsYWT	Hyper	chr12:80517913-80518080	5	13.7333	Galnt16	-474	promoter-TSS
1480	OWTvsYWT	Hyper	chr12:80789852-80789855	1	11.3333	Susd6	-678	promoter-TSS
1481	OWTvsYWT	Hyper	chr12:80968095-80968177	2	30.2222	Slc10a1	-57	promoter-TSS
1482	OWTvsYWT	Hyper	chr12:81227923-81228069	1	17.0833	Gm3693	-288	promoter-TSS
1483	OWTvsYWT	Hyper	chr12:81782078-81782203	1	10.7778	Map3k9	-971	promoter-TSS
1484	OWTvsYWT	Hyper	chr12:82310211-82310635	1	13.5333	Sipa1l1	-926	promoter-TSS
1485	OWTvsYWT	Hyper	chr12:82478730-82479132	3	35.9333	Gm31064	-465	promoter-TSS
1486	OWTvsYWT	Hyper	chr12:82616583-82616726	2	10.5556	Rgs6	-270	promoter-TSS
1487	OWTvsYWT	Hyper	chr12:83526038-83526121	1	10.3333	Dcaf4	31	promoter-TSS
1488	OWTvsYWT	Hyper	chr12:83985288-83985489	2	15.3333	Heatr4	-555	promoter-TSS
1489	OWTvsYWT	Hyper	chr12:84068612-84068821	1	12.5556	Acot5	-607	promoter-TSS
1490	OWTvsYWT	Hyper	chr12:84416641-84416683	1	17.1111	Rnf113a2	-538	promoter-TSS
1491	OWTvsYWT	Hyper	chr12:84618041-84618060	1	14.7778	Abcd4	-585	promoter-TSS
1492	OWTvsYWT	Hyper	chr12:84875039-84875089	2	22.1111	D030025P21Rik	-738	promoter-TSS
1493	OWTvsYWT	Hyper	chr12:84876845-84877028	2	16.7778	Ltbp2	-446	promoter-TSS
1494	OWTvsYWT	Hyper	chr12:84877337-84877615	1	22.2222	Ltbp2	-985	promoter-TSS
1495	OWTvsYWT	Hyper	chr12:85097501-85097845	1	15.1111	Prox2	-593	promoter-TSS
1496	OWTvsYWT	Hyper	chr12:85106536-85106621	5	45.8333	Prox2	-148	promoter-TSS
1497	OWTvsYWT	Hyper	chr12:85375332-85375721	1	12.619	Tmed10	-810	promoter-TSS
1498	OWTvsYWT	Hyper	chr12:86081692-86081848	1	14.8889	Ift43	-791	promoter-TSS
1499	OWTvsYWT	Hyper	chr12:86081889-86081950	1	11.5556	Ift43	-641	promoter-TSS
1500	OWTvsYWT	Hyper	chr12:86082091-86082140	1	11.8889	Ift43	-445	promoter-TSS
1501	OWTvsYWT	Hyper	chr12:86168422-86168677	2	14.5833	Gm805	-791	promoter-TSS
1502	OWTvsYWT	Hyper	chr12:86169002-86169443	2	27.5556	Gm805	-118	promoter-TSS
1503	OWTvsYWT	Hyper	chr12:86360103-86360172	1	19	Esrrb	-979	promoter-TSS
1504	OWTvsYWT	Hyper	chr12:86733449-86733469	2	16.4444	Lrrc74a	-910	promoter-TSS
1505	OWTvsYWT	Hyper	chr12:87021172-87021340	5	20.9444	Tmem63c	-84	promoter-TSS
1506	OWTvsYWT	Hyper	chr12:87146090-87146418	1	10.7778	Gstz1	-911	promoter-TSS
1507	OWTvsYWT	Hyper	chr12:87157321-87157431	2	27.2222	Gstz1	-227	promoter-TSS
1508	OWTvsYWT	Hyper	chr12:87444580-87444780	3	16.8333	Nrp	-663	promoter-TSS
1509	OWTvsYWT	Hyper	chr12:87873838-87874200	2	11.3333	Eif1ad3	-53	promoter-TSS
1510	OWTvsYWT	Hyper	chr12:87892046-87892664	1	18	Eif1ad4	-479	promoter-TSS
1511	OWTvsYWT	Hyper	chr12:88182416-88182561	2	16.3333	Pramel51	-595	promoter-TSS
1512	OWTvsYWT	Hyper	chr12:88274396-88274670	2	14.6667	Eif1ad7	-36	promoter-TSS
1513	OWTvsYWT	Hyper	chr12:88275183-88275292	1	10.8889	Eif1ad7	-741	promoter-TSS
1514	OWTvsYWT	Hyper	chr12:88322380-88322567	2	16.1111	Eif1ad15	-712	promoter-TSS
1515	OWTvsYWT	Hyper	chr12:88793336-88793870	2	16.7778	Nrxn3	-901	promoter-TSS
1516	OWTvsYWT	Hyper	chr12:88794299-88794583	2	22.3333	Nrxn3	-63	promoter-TSS
1517	OWTvsYWT	Hyper	chr12:88952690-88952763	2	37.1111	Nrxn3	-663	promoter-TSS
1518	OWTvsYWT	Hyper	chr12:91109428-91109624	1	13.7778	Mir669c	-703	promoter-TSS
1519	OWTvsYWT	Hyper	chr12:91109642-91109720	1	20.4444	Mir669c	-548	promoter-TSS
1520	OWTvsYWT	Hyper	chr12:91787189-91787239	1	11	Ston2	-778	promoter-TSS
1521	OWTvsYWT	Hyper	chr12:98268523-98268617	3	22.7778	Gpr65	-65	promoter-TSS
1522	OWTvsYWT	Hyper	chr12:98578607-98578878	3	30.0556	Kcnk10	-530	promoter-TSS
1523	OWTvsYWT	Hyper	chr12:99163411-99163440	1	20.8889	4930474N09Rik	-618	promoter-TSS
1524	OWTvsYWT	Hyper	chr12:99340581-99340739	2	18.7778	3300002A11Rik	-371	promoter-TSS
1525	OWTvsYWT	Hyper	chr12:99642470-99642503	2	26.4444	Gm19951	-609	promoter-TSS
1526	OWTvsYWT	Hyper	chr12:99964091-99964212	1	18.1111	Kcnk13	-347	promoter-TSS
1527	OWTvsYWT	Hyper	chr12:100160010-100160203	2	25.6667	Nrde2	-454	promoter-TSS
1528	OWTvsYWT	Hyper	chr12:100276188-100276600	1	12.6667	Gm10432	-215	promoter-TSS
1529	OWTvsYWT	Hyper	chr12:100276607-100276704	1	24.8889	Gm10432	47	promoter-TSS
1530	OWTvsYWT	Hyper	chr12:100899964-100900037	2	23	Gpr68	-621	promoter-TSS
1531	OWTvsYWT	Hyper	chr12:101084321-101084366	2	22.8889	Ppp4r3a	-642	promoter-TSS
1532	OWTvsYWT	Hyper	chr12:101404349-101404426	1	12.8889	Catsperb	-285	promoter-TSS
1533	OWTvsYWT	Hyper	chr12:101818448-101818557	1	19	Fbln5	-19	promoter-TSS
1534	OWTvsYWT	Hyper	chr12:101819391-101819525	1	11.2222	Fbln5	-339	promoter-TSS
1535	OWTvsYWT	Hyper	chr12:101819973-101820209	1	13.5	Fbln5	-972	promoter-TSS
1536	OWTvsYWT	Hyper	chr12:101913841-101914084	1	11.6667	Trip11	-792	promoter-TSS
1537	OWTvsYWT	Hyper	chr12:102282538-102282618	1	12.6667	Rin3	-496	promoter-TSS
1538	OWTvsYWT	Hyper	chr12:102554012-102554260	2	31.8889	Chga	-805	promoter-TSS
1539	OWTvsYWT	Hyper	chr12:102554439-102554545	2	23.1111	Chga	-449	promoter-TSS
1540	OWTvsYWT	Hyper	chr12:102898916-102899206	2	10.4762	Cox8c	-245	promoter-TSS
1541	OWTvsYWT	Hyper	chr12:102948391-102948404	1	11.7778	Unc79	-461	promoter-TSS
1542	OWTvsYWT	Hyper	chr12:103338277-103339135	8	29.8056	Asb2	-316	promoter-TSS
1543	OWTvsYWT	Hyper	chr12:103376152-103376203	2	22	Otub2	-716	promoter-TSS
1544	OWTvsYWT	Hyper	chr12:103426761-103426808	2	13.6667	Ddx24	-938	promoter-TSS
1545	OWTvsYWT	Hyper	chr12:103433836-103433953	1	22.1111	Ifi27	-294	promoter-TSS
1546	OWTvsYWT	Hyper	chr12:103433981-103434288	1	44.8889	Ifi27	-54	promoter-TSS
1547	OWTvsYWT	Hyper	chr12:103676533-103678682	6	10.3194	Serpina16	-846	promoter-TSS
1548	OWTvsYWT	Hyper	chr12:103738126-103738299	1	17.2222	Serpina1b	-24	promoter-TSS
1549	OWTvsYWT	Hyper	chr12:103773732-103773818	1	14.7778	Serpina1d	-142	promoter-TSS
1550	OWTvsYWT	Hyper	chr12:103905027-103905172	1	10.1111	Serpina1c	-150	promoter-TSS
1551	OWTvsYWT	Hyper	chr12:104111352-104113040	2	23.2222	Serpina3a	-528	promoter-TSS
1552	OWTvsYWT	Hyper	chr12:104154313-104154444	1	13.6667	Serpina3c	-507	promoter-TSS
1553	OWTvsYWT	Hyper	chr12:104269344-104269800	1	14.3333	Mir12183	-319	promoter-TSS
1554	OWTvsYWT	Hyper	chr12:105002448-105002767	3	13.3704	Gm31742	-852	promoter-TSS
1555	OWTvsYWT	Hyper	chr12:105031393-105031405	2	17.1111	Scarna13	-50	promoter-TSS
1556	OWTvsYWT	Hyper	chr12:105146908-105146926	2	21.25	Tcl1b2	-102	promoter-TSS
1557	OWTvsYWT	Hyper	chr12:105336065-105337190	1	14.7778	Tunar	34	promoter-TSS
1558	OWTvsYWT	Hyper	chr12:105512655-105512710	1	20	AU015791	-750	promoter-TSS
1559	OWTvsYWT	Hyper	chr12:105512727-105512979	1	13.7778	AU015791	-580	promoter-TSS
1560	OWTvsYWT	Hyper	chr12:105513225-105513402	2	30	AU015791	-119	promoter-TSS
1561	OWTvsYWT	Hyper	chr12:105604046-105604055	1	13.5556	Bdkrb1	-40	promoter-TSS
1562	OWTvsYWT	Hyper	chr12:106030019-106030921	11	19.8958	Vrk1	-247	promoter-TSS
1563	OWTvsYWT	Hyper	chr12:106035799-106036052	2	10.2121	Vrk1	-614	promoter-TSS
1564	OWTvsYWT	Hyper	chr12:106099063-106099106	1	18.25	Gm32635	-65	promoter-TSS
1565	OWTvsYWT	Hyper	chr12:106716851-106716925	1	15.5556	4933406K04Rik	-564	promoter-TSS
1566	OWTvsYWT	Hyper	chr12:106955864-106955949	5	19.1111	Gm16087	25	promoter-TSS
1567	OWTvsYWT	Hyper	chr12:107735715-107736388	5	22.7917	4930465M20Rik	-564	promoter-TSS
1568	OWTvsYWT	Hyper	chr12:108370176-108370263	1	13.8889	Eml1	-933	promoter-TSS
1569	OWTvsYWT	Hyper	chr12:108423718-108423951	1	15.25	Eml1	-202	promoter-TSS
1570	OWTvsYWT	Hyper	chr12:108494922-108495125	1	15.6667	Eml1	-272	promoter-TSS
1571	OWTvsYWT	Hyper	chr12:108553928-108554214	1	14	Evl	-649	promoter-TSS
1572	OWTvsYWT	Hyper	chr12:108555963-108556314	3	28.3333	Gm16596	-521	promoter-TSS
1573	OWTvsYWT	Hyper	chr12:108702561-108702795	1	17.1111	Degs2	-372	promoter-TSS
1574	OWTvsYWT	Hyper	chr12:108702840-108702963	2	24	Degs2	-596	promoter-TSS
1575	OWTvsYWT	Hyper	chr12:108836657-108837400	2	12.6667	Mir345	56	promoter-TSS
1576	OWTvsYWT	Hyper	chr12:109570707-109571460	1	19.7778	Mir673	-906	promoter-TSS
1577	OWTvsYWT	Hyper	chr12:109587468-109587489	1	18.7778	Mir3070a	-464	promoter-TSS
1578	OWTvsYWT	Hyper	chr12:109589956-109590210	1	10.7778	Mir431	-364	promoter-TSS
1579	OWTvsYWT	Hyper	chr12:109611520-109612222	3	12.6667	Mir1188	49	promoter-TSS
1580	OWTvsYWT	Hyper	chr12:109649071-109649368	2	11.4	DQ267100	-397	promoter-TSS
1581	OWTvsYWT	Hyper	chr12:109653801-109653830	2	10.8667	Gm26922	-811	promoter-TSS
1582	OWTvsYWT	Hyper	chr12:109681646-109681656	1	11.5556	Mir882	-546	promoter-TSS
1583	OWTvsYWT	Hyper	chr12:109711825-109711979	1	10.8333	Mir380	99	promoter-TSS
1584	OWTvsYWT	Hyper	chr12:109712138-109712252	2	17.7778	Mir1197	-122	promoter-TSS
1585	OWTvsYWT	Hyper	chr12:109712432-109712572	1	12.1389	Mir323	-6	promoter-TSS
1586	OWTvsYWT	Hyper	chr12:109714819-109714978	2	41.6667	Mir494	-419	promoter-TSS
1587	OWTvsYWT	Hyper	chr12:109719736-109719757	2	10.5	Mir667	-259	promoter-TSS
1588	OWTvsYWT	Hyper	chr12:109722984-109723037	2	25.5556	Mir654	-207	promoter-TSS
1589	OWTvsYWT	Hyper	chr12:109727940-109728241	3	18.5333	Mir539	-38	promoter-TSS
1590	OWTvsYWT	Hyper	chr12:109737981-109738104	1	11.8889	Mir154	-390	promoter-TSS
1591	OWTvsYWT	Hyper	chr12:109739774-109739941	2	21.2222	Mir377	-652	promoter-TSS
1592	OWTvsYWT	Hyper	chr12:109741717-109741968	2	10.5556	Mir541	-566	promoter-TSS
1593	OWTvsYWT	Hyper	chr12:109742822-109743045	1	15.25	Mir409	-224	promoter-TSS
1594	OWTvsYWT	Hyper	chr12:110158120-110158179	1	10.8889	3110009F21Rik	-77	promoter-TSS
1595	OWTvsYWT	Hyper	chr12:110158332-110158384	3	25.7333	3110009F21Rik	-285	promoter-TSS
1596	OWTvsYWT	Hyper	chr12:110486917-110487039	1	23.6667	Gm19605	-793	promoter-TSS
1597	OWTvsYWT	Hyper	chr12:110590503-110590668	2	20.3333	B930059L03Rik	-788	promoter-TSS
1598	OWTvsYWT	Hyper	chr12:110979869-110979950	1	13.1111	Ankrd9	-870	promoter-TSS
1599	OWTvsYWT	Hyper	chr12:111165906-111165927	1	22.4444	Traf3	-453	promoter-TSS
1600	OWTvsYWT	Hyper	chr12:111184761-111184970	1	13.7778	4930595D18Rik	-375	promoter-TSS
1601	OWTvsYWT	Hyper	chr12:111944513-111944531	1	11.2222	5033406O09Rik	-40	promoter-TSS
1602	OWTvsYWT	Hyper	chr12:111971554-111971611	2	20	Tdrd9	24	promoter-TSS
1603	OWTvsYWT	Hyper	chr12:111981012-111981362	5	30.1905	Rd3l	-436	promoter-TSS
1604	OWTvsYWT	Hyper	chr12:112488537-112488722	1	13.1212	A530016L24Rik	-818	promoter-TSS
1605	OWTvsYWT	Hyper	chr12:112721092-112721338	1	16.4444	Cep170b	-959	promoter-TSS
1606	OWTvsYWT	Hyper	chr12:112861299-112861379	3	39.25	Gpr132	-423	promoter-TSS
1607	OWTvsYWT	Hyper	chr12:115695665-115695955	1	25.1111	Mir6388	-16	promoter-TSS
1608	OWTvsYWT	Hyper	chr12:116263272-116263384	1	12.2381	Dync2i1	-303	promoter-TSS
1609	OWTvsYWT	Hyper	chr12:116263749-116263940	1	12.0667	Dync2i1	-820	promoter-TSS
1610	OWTvsYWT	Hyper	chr12:116484943-116485021	3	27.6667	Ptprn2	-738	promoter-TSS
1611	OWTvsYWT	Hyper	chr12:118199646-118200020	1	11.1111	Dnah11	-790	promoter-TSS
1612	OWTvsYWT	Hyper	chr12:118966808-118967490	5	13.1389	Abcb5	-728	promoter-TSS
1613	OWTvsYWT	Hyper	chr13:4058795-4058944	1	19.7778	Akr1c14	-721	promoter-TSS
1614	OWTvsYWT	Hyper	chr13:12107395-12107732	6	13.5833	Ryr2	-619	promoter-TSS
1615	OWTvsYWT	Hyper	chr13:12520711-12521220	2	12.2	Edaradd	-516	promoter-TSS
1616	OWTvsYWT	Hyper	chr13:13005362-13005762	1	19.7778	Prl2c2	-169	promoter-TSS
1617	OWTvsYWT	Hyper	chr13:13783675-13783816	1	12.6667	Gng4	-313	promoter-TSS
1618	OWTvsYWT	Hyper	chr13:14040064-14040373	1	15.2778	Tbce	-581	promoter-TSS
1619	OWTvsYWT	Hyper	chr13:15803444-15803616	3	19.8333	4933412O06Rik	-900	promoter-TSS
1620	OWTvsYWT	Hyper	chr13:15806918-15807101	2	13.2	A530046M15Rik	-233	promoter-TSS
1621	OWTvsYWT	Hyper	chr13:18100171-18100191	1	16.1111	4930448F12Rik	21	promoter-TSS
1622	OWTvsYWT	Hyper	chr13:19505133-19505315	3	18.7333	9330199G10Rik	-857	promoter-TSS
1623	OWTvsYWT	Hyper	chr13:19825161-19825188	1	12	Gpr141	-918	promoter-TSS
1624	OWTvsYWT	Hyper	chr13:21293642-21293730	1	12.6667	Gpx5	-1000	promoter-TSS
1625	OWTvsYWT	Hyper	chr13:21397570-21397615	3	23.0833	Mir6942	-955	promoter-TSS
1626	OWTvsYWT	Hyper	chr13:21441523-21441583	1	19.2222	Pgbd1	-500	promoter-TSS
1627	OWTvsYWT	Hyper	chr13:21445145-21445238	1	13	Mir1896	32	promoter-TSS
1628	OWTvsYWT	Hyper	chr13:21477947-21478016	2	21.2222	Zkscan4	-867	promoter-TSS
1629	OWTvsYWT	Hyper	chr13:21531432-21531713	1	10.3333	Zkscan8	-459	promoter-TSS
1630	OWTvsYWT	Hyper	chr13:21611952-21612118	1	18.6667	Or2w4	-31	promoter-TSS
1631	OWTvsYWT	Hyper	chr13:21675943-21676002	1	15.4444	Or2b2b	-993	promoter-TSS
1632	OWTvsYWT	Hyper	chr13:21751052-21751122	1	19.3333	H4c12	-534	promoter-TSS
1633	OWTvsYWT	Hyper	chr13:21897013-21897021	1	11.4444	Mir1983	32	promoter-TSS
1634	OWTvsYWT	Hyper	chr13:21944553-21944642	1	12.3333	Zfp184	-496	promoter-TSS
1635	OWTvsYWT	Hyper	chr13:22102393-22102883	2	12.5	Vmn1r189	27	promoter-TSS
1636	OWTvsYWT	Hyper	chr13:22243133-22243408	2	15.6667	Vmn1r194	-944	promoter-TSS
1637	OWTvsYWT	Hyper	chr13:22278032-22278639	3	15.4762	Vmn1r195	19	promoter-TSS
1638	OWTvsYWT	Hyper	chr13:22292544-22292598	1	20.3333	Vmn1r196	-622	promoter-TSS
1639	OWTvsYWT	Hyper	chr13:22502462-22502547	1	14.1111	Vmn1r202	-260	promoter-TSS
1640	OWTvsYWT	Hyper	chr13:22884960-22885240	1	18.2222	Vmn1r212	-939	promoter-TSS
1641	OWTvsYWT	Hyper	chr13:23115585-23115765	1	14.6667	Vmn1r217	-945	promoter-TSS
1642	OWTvsYWT	Hyper	chr13:23217043-23217644	2	13.4762	Vmn1r221	-29	promoter-TSS
1643	OWTvsYWT	Hyper	chr13:23233646-23234282	2	15.0667	Vmn1r222	-923	promoter-TSS
1644	OWTvsYWT	Hyper	chr13:23249205-23249334	2	18.4444	Vmn1r223	32	promoter-TSS
1645	OWTvsYWT	Hyper	chr13:23532992-23533118	1	16.1111	H2ac10	-820	promoter-TSS
1646	OWTvsYWT	Hyper	chr13:23623036-23623402	1	10.25	H1f4	-661	promoter-TSS
1647	OWTvsYWT	Hyper	chr13:23711274-23712075	4	17.5926	Hfe	-821	promoter-TSS
1648	OWTvsYWT	Hyper	chr13:23806472-23806607	1	10.4	Slc17a2	-453	promoter-TSS
1649	OWTvsYWT	Hyper	chr13:23839388-23839501	1	14.5556	Slc17a3	11	promoter-TSS
1650	OWTvsYWT	Hyper	chr13:23915751-23915803	2	34.2222	Slc17a4	-770	promoter-TSS
1651	OWTvsYWT	Hyper	chr13:24327116-24327261	6	32.619	Cmah	-215	promoter-TSS
1652	OWTvsYWT	Hyper	chr13:24762337-24762474	2	33.8889	Gmnn	-469	promoter-TSS
1653	OWTvsYWT	Hyper	chr13:24905131-24905142	1	13.4444	4932702P03Rik	-463	promoter-TSS
1654	OWTvsYWT	Hyper	chr13:24942686-24942755	1	14.8889	Gpld1	-431	promoter-TSS
1655	OWTvsYWT	Hyper	chr13:25055022-25055307	1	10.6667	Dcdc2a	-839	promoter-TSS
1656	OWTvsYWT	Hyper	chr13:26312907-26312998	3	20.9333	1700092E19Rik	-547	promoter-TSS
1657	OWTvsYWT	Hyper	chr13:26770693-26770977	2	15.0833	Hdgfl1	-670	promoter-TSS
1658	OWTvsYWT	Hyper	chr13:27242364-27242437	1	20.8889	Prl3b1	-29	promoter-TSS
1659	OWTvsYWT	Hyper	chr13:27312130-27312697	4	10.2121	Prl6a1	-201	promoter-TSS
1660	OWTvsYWT	Hyper	chr13:27582330-27582439	3	16.1667	Prl8a1	-214	promoter-TSS
1661	OWTvsYWT	Hyper	chr13:27610662-27610736	3	21.4667	Prl7b1	-117	promoter-TSS
1662	OWTvsYWT	Hyper	chr13:27668212-27668330	1	29.4444	Prl7a2	-235	promoter-TSS
1663	OWTvsYWT	Hyper	chr13:28711577-28711896	3	13	Mir6368	-864	promoter-TSS
1664	OWTvsYWT	Hyper	chr13:30335334-30335403	2	21.6667	Agtr1a	-987	promoter-TSS
1665	OWTvsYWT	Hyper	chr13:30658995-30659369	1	19.1111	Dusp22	-877	promoter-TSS
1666	OWTvsYWT	Hyper	chr13:30659490-30659518	4	24.2667	Dusp22	-555	promoter-TSS
1667	OWTvsYWT	Hyper	chr13:30748363-30748469	1	15.8667	Irf4	-817	promoter-TSS
1668	OWTvsYWT	Hyper	chr13:30748533-30748536	2	26.6667	Irf4	-698	promoter-TSS
1669	OWTvsYWT	Hyper	chr13:30748536-30748724	4	13.1667	Irf4	-603	promoter-TSS
1670	OWTvsYWT	Hyper	chr13:31241026-31241227	2	17.5556	4930401O12Rik	-41	promoter-TSS
1671	OWTvsYWT	Hyper	chr13:31241855-31241885	3	30.2222	4930401O12Rik	-784	promoter-TSS
1672	OWTvsYWT	Hyper	chr13:32964357-32964390	2	15.8	Serpinb6b	-887	promoter-TSS
1673	OWTvsYWT	Hyper	chr13:33003574-33003768	1	17.2222	Serpinb9	-870	promoter-TSS
1674	OWTvsYWT	Hyper	chr13:33158449-33158519	1	14.8889	Serpinb9c	-133	promoter-TSS
1675	OWTvsYWT	Hyper	chr13:33323713-33323990	1	17.7778	Serpinb9f	-225	promoter-TSS
1676	OWTvsYWT	Hyper	chr13:33905737-33905847	2	27.8889	Serpinb6c	-66	promoter-TSS
1677	OWTvsYWT	Hyper	chr13:34001856-34001995	1	17.8889	Ripk1	-437	promoter-TSS
1678	OWTvsYWT	Hyper	chr13:34738575-34738870	2	29.2222	Fam50b	-919	promoter-TSS
1679	OWTvsYWT	Hyper	chr13:34874724-34874866	2	24.2667	Prpf4b	-734	promoter-TSS
1680	OWTvsYWT	Hyper	chr13:37344929-37345146	5	29.2667	Ly86	-307	promoter-TSS
1681	OWTvsYWT	Hyper	chr13:37887810-37887910	1	14.4444	Rreb1	-574	promoter-TSS
1682	OWTvsYWT	Hyper	chr13:38150241-38150538	2	27.3333	Dsp	-904	promoter-TSS
1683	OWTvsYWT	Hyper	chr13:38150690-38150798	1	12.6667	Dsp	-550	promoter-TSS
1684	OWTvsYWT	Hyper	chr13:38529201-38529315	1	18.8889	Txndc5	-434	promoter-TSS
1685	OWTvsYWT	Hyper	chr13:38529661-38529834	2	20.1111	Txndc5	-924	promoter-TSS
1686	OWTvsYWT	Hyper	chr13:38659631-38660250	2	17.7222	Eef1e1	-913	promoter-TSS
1687	OWTvsYWT	Hyper	chr13:39791249-39791538	5	26.8889	Gm40923	-10	promoter-TSS
1688	OWTvsYWT	Hyper	chr13:41109734-41110050	1	22	Gcm2	96	promoter-TSS
1689	OWTvsYWT	Hyper	chr13:41865843-41865892	2	24	Gm10790	-47	promoter-TSS
1690	OWTvsYWT	Hyper	chr13:41865892-41865930	6	37.0556	Gm10790	-4	promoter-TSS
1691	OWTvsYWT	Hyper	chr13:42679823-42680212	1	22.5556	Phactr1	-781	promoter-TSS
1692	OWTvsYWT	Hyper	chr13:42708452-42708776	1	11.875	Phactr1	-967	promoter-TSS
1693	OWTvsYWT	Hyper	chr13:43305014-43305040	2	23	Gfod1	-855	promoter-TSS
1694	OWTvsYWT	Hyper	chr13:45507220-45507269	1	22.5556	Gmpr	-199	promoter-TSS
1695	OWTvsYWT	Hyper	chr13:46417785-46418021	2	22	Rbm24	-397	promoter-TSS
1696	OWTvsYWT	Hyper	chr13:46728489-46728702	2	15.8667	Nup153	-747	promoter-TSS
1697	OWTvsYWT	Hyper	chr13:47015285-47015572	2	12.619	Nhlrc1	-579	promoter-TSS
1698	OWTvsYWT	Hyper	chr13:47015821-47015860	2	19	Nhlrc1	-991	promoter-TSS
1699	OWTvsYWT	Hyper	chr13:47193266-47193278	1	13.6667	Rnf144b	-731	promoter-TSS
1700	OWTvsYWT	Hyper	chr13:47909425-47909778	1	15.4167	G630093K05Rik	-833	promoter-TSS
1701	OWTvsYWT	Hyper	chr13:47910147-47910152	1	13.3333	G630093K05Rik	-285	promoter-TSS
1702	OWTvsYWT	Hyper	chr13:48018834-48018926	2	32.6667	4931429P17Rik	-272	promoter-TSS
1703	OWTvsYWT	Hyper	chr13:48019002-48019065	2	19.7778	4931429P17Rik	-426	promoter-TSS
1704	OWTvsYWT	Hyper	chr13:49249082-49249377	5	27	Susd3	-524	promoter-TSS
1705	OWTvsYWT	Hyper	chr13:49420580-49420588	1	11.6667	Ippk	-639	promoter-TSS
1706	OWTvsYWT	Hyper	chr13:49544313-49544402	1	10.8889	Aspn	-85	promoter-TSS
1707	OWTvsYWT	Hyper	chr13:49581626-49581727	1	10.6667	Omd	-785	promoter-TSS
1708	OWTvsYWT	Hyper	chr13:49681167-49681194	1	15.3333	Iars1	-949	promoter-TSS
1709	OWTvsYWT	Hyper	chr13:50416920-50417030	2	15.7778	Fbxw17	-889	promoter-TSS
1710	OWTvsYWT	Hyper	chr13:50544570-50544816	2	32.6667	Mir683-1	41	promoter-TSS
1711	OWTvsYWT	Hyper	chr13:51407624-51407731	2	30.7778	S1pr3	-940	promoter-TSS
1712	OWTvsYWT	Hyper	chr13:51644667-51644738	1	10.8889	Cks2	-529	promoter-TSS
1713	OWTvsYWT	Hyper	chr13:51651220-51651239	1	16.8889	Secisbp2	-478	promoter-TSS
1714	OWTvsYWT	Hyper	chr13:51739438-51739599	1	12.7778	Sema4d	-73	promoter-TSS
1715	OWTvsYWT	Hyper	chr13:51756418-51756985	2	17.7778	Sema4d	-19	promoter-TSS
1716	OWTvsYWT	Hyper	chr13:52531222-52531286	2	25.2222	Diras2	-418	promoter-TSS
1717	OWTvsYWT	Hyper	chr13:52573214-52573336	3	29.8333	Gm2848	-50	promoter-TSS
1718	OWTvsYWT	Hyper	chr13:52582509-52582710	4	43.6667	Syk	-827	promoter-TSS
1719	OWTvsYWT	Hyper	chr13:52596349-52596592	2	46.6667	Syk	-411	promoter-TSS
1720	OWTvsYWT	Hyper	chr13:52757366-52757386	2	25.2222	BB123696	-171	promoter-TSS
1721	OWTvsYWT	Hyper	chr13:53286589-53286760	1	17.7222	Ror2	-551	promoter-TSS
1722	OWTvsYWT	Hyper	chr13:53915753-53915963	1	16.5556	E130119H09Rik	-110	promoter-TSS
1723	OWTvsYWT	Hyper	chr13:53916214-53916492	4	20.4167	E130119H09Rik	-605	promoter-TSS
1724	OWTvsYWT	Hyper	chr13:54223759-54223769	2	30.3333	Gm16578	-736	promoter-TSS
1725	OWTvsYWT	Hyper	chr13:54505039-54505506	2	21.4667	Gm53205	-959	promoter-TSS
1726	OWTvsYWT	Hyper	chr13:54566080-54566094	2	19.5556	4833439L19Rik	-705	promoter-TSS
1727	OWTvsYWT	Hyper	chr13:54621161-54621460	2	11.2778	Faf2	-473	promoter-TSS
1728	OWTvsYWT	Hyper	chr13:54688466-54688789	2	12.25	Rnf44	-428	promoter-TSS
1729	OWTvsYWT	Hyper	chr13:54700526-54700645	3	29.3333	Cdhr2	-877	promoter-TSS
1730	OWTvsYWT	Hyper	chr13:54700645-54700767	1	11.6667	Cdhr2	-757	promoter-TSS
1731	OWTvsYWT	Hyper	chr13:54767268-54767740	1	16.2222	Sncb	-909	promoter-TSS
1732	OWTvsYWT	Hyper	chr13:54783492-54783644	3	22.6667	Eif4e1b	-430	promoter-TSS
1733	OWTvsYWT	Hyper	chr13:54788376-54788625	2	14	Tspan17	-904	promoter-TSS
1734	OWTvsYWT	Hyper	chr13:55021042-55021115	1	13.7778	Hk3	-260	promoter-TSS
1735	OWTvsYWT	Hyper	chr13:55022323-55022369	2	22.3333	Hk3	-961	promoter-TSS
1736	OWTvsYWT	Hyper	chr13:55152026-55152045	1	19.6667	Fgfr4	-782	promoter-TSS
1737	OWTvsYWT	Hyper	chr13:55369165-55370150	1	11.3333	Rgs14	-74	promoter-TSS
1738	OWTvsYWT	Hyper	chr13:55398724-55398752	2	25.5556	Slc34a1	-910	promoter-TSS
1739	OWTvsYWT	Hyper	chr13:55427360-55427442	3	30.1667	F12	-597	promoter-TSS
1740	OWTvsYWT	Hyper	chr13:55478474-55478511	3	40.0833	Mir6944	-717	promoter-TSS
1741	OWTvsYWT	Hyper	chr13:55488468-55488552	2	44.4444	Dbn1	-434	promoter-TSS
1742	OWTvsYWT	Hyper	chr13:55528803-55529074	10	38.7576	Dok3	-401	promoter-TSS
1743	OWTvsYWT	Hyper	chr13:55592575-55592764	2	22.1111	Tmed9	-465	promoter-TSS
1744	OWTvsYWT	Hyper	chr13:55599206-55599497	2	29	B4galt7	-544	promoter-TSS
1745	OWTvsYWT	Hyper	chr13:55599610-55599626	2	26	B4galt7	-278	promoter-TSS
1746	OWTvsYWT	Hyper	chr13:55599638-55599684	2	26.1111	B4galt7	-235	promoter-TSS
1747	OWTvsYWT	Hyper	chr13:55831921-55832124	1	23.4444	Pitx1	-598	promoter-TSS
1748	OWTvsYWT	Hyper	chr13:56297231-56297841	2	19	Cxcl14	-985	promoter-TSS
1749	OWTvsYWT	Hyper	chr13:56362457-56362671	1	14.6667	Gm10782	-336	promoter-TSS
1750	OWTvsYWT	Hyper	chr13:56362851-56362958	2	12.3333	Gm10782	5	promoter-TSS
1751	OWTvsYWT	Hyper	chr13:56482792-56483220	3	20.5	Il9	-749	promoter-TSS
1752	OWTvsYWT	Hyper	chr13:56521998-56522174	1	10.4444	Fbxl21	-386	promoter-TSS
1753	OWTvsYWT	Hyper	chr13:56608623-56609110	3	17.2222	Tgfbi	-719	promoter-TSS
1754	OWTvsYWT	Hyper	chr13:57908513-57908604	1	16.3333	Spock1	-227	promoter-TSS
1755	OWTvsYWT	Hyper	chr13:58023646-58023838	4	14.8095	Mir874	-542	promoter-TSS
1756	OWTvsYWT	Hyper	chr13:58114019-58114076	1	16.7778	Klhl3	-401	promoter-TSS
1757	OWTvsYWT	Hyper	chr13:58385783-58385894	1	15.3333	Qng1	-614	promoter-TSS
1758	OWTvsYWT	Hyper	chr13:59731822-59731855	1	18.4444	Spata31d1d	-87	promoter-TSS
1759	OWTvsYWT	Hyper	chr13:60601272-60601520	1	20.25	Dapk1	-551	promoter-TSS
1760	OWTvsYWT	Hyper	chr13:60786991-60787170	1	18.5556	BC051665	-717	promoter-TSS
1761	OWTvsYWT	Hyper	chr13:60864740-60864778	1	11.4444	4930486L24Rik	-343	promoter-TSS
1762	OWTvsYWT	Hyper	chr13:60904854-60905123	1	24.2222	Tpbpb	-142	promoter-TSS
1763	OWTvsYWT	Hyper	chr13:61005810-61005910	1	11.3333	Ctsj	65	promoter-TSS
1764	OWTvsYWT	Hyper	chr13:61203829-61204323	1	13	Cts6	-684	promoter-TSS
1765	OWTvsYWT	Hyper	chr13:61358831-61359010	2	14.3333	Cts7	-725	promoter-TSS
1766	OWTvsYWT	Hyper	chr13:61541801-61542672	4	12.1282	Ctsm	-398	promoter-TSS
1767	OWTvsYWT	Hyper	chr13:61712398-61712410	1	17.7778	Gm9595	-593	promoter-TSS
1768	OWTvsYWT	Hyper	chr13:62653723-62653770	1	16	Gm36298	-533	promoter-TSS
1769	OWTvsYWT	Hyper	chr13:63432226-63432660	3	16.2222	Fancc	-698	promoter-TSS
1770	OWTvsYWT	Hyper	chr13:64088736-64089518	3	10.1333	Hsd17b3	74	promoter-TSS
1771	OWTvsYWT	Hyper	chr13:64498018-64498098	1	10.5556	Fam240b	-266	promoter-TSS
1772	OWTvsYWT	Hyper	chr13:65032415-65033900	1	14.25	Spata31d1c	100	promoter-TSS
1773	OWTvsYWT	Hyper	chr13:65113499-65113509	1	-10.0556	Mfsd14b	-522	promoter-TSS
1774	OWTvsYWT	Hyper	chr13:65113640-65114010	1	11.8095	Mfsd14b	-843	promoter-TSS
1775	OWTvsYWT	Hyper	chr13:65151632-65151835	3	18.8667	Or9s18	-492	promoter-TSS
1776	OWTvsYWT	Hyper	chr13:65205450-65206160	1	14.6111	Nlrp4f	-89	promoter-TSS
1777	OWTvsYWT	Hyper	chr13:66441180-66441530	2	13.4167	Zfp998	-237	promoter-TSS
1778	OWTvsYWT	Hyper	chr13:67127594-67127716	1	15	Zfp759	-573	promoter-TSS
1779	OWTvsYWT	Hyper	chr13:67306676-67306728	1	16.1111	Zfp457	-290	promoter-TSS
1780	OWTvsYWT	Hyper	chr13:67375973-67376002	2	18.1111	Zfp456	-225	promoter-TSS
1781	OWTvsYWT	Hyper	chr13:67484597-67484705	4	18.2667	Zfp874b	-398	promoter-TSS
1782	OWTvsYWT	Hyper	chr13:67484926-67484958	1	11.8889	Zfp874b	-689	promoter-TSS
1783	OWTvsYWT	Hyper	chr13:67500820-67501088	1	10.7778	Zfp58	-432	promoter-TSS
1784	OWTvsYWT	Hyper	chr13:67527008-67527120	1	20.8889	Zfp87	-833	promoter-TSS
1785	OWTvsYWT	Hyper	chr13:67683772-67684514	4	14.619	Zfp738	-631	promoter-TSS
1786	OWTvsYWT	Hyper	chr13:67755871-67756073	1	10.6667	Zfp85	-770	promoter-TSS
1787	OWTvsYWT	Hyper	chr13:67778527-67779005	1	10.8333	Zfp493	-927	promoter-TSS
1788	OWTvsYWT	Hyper	chr13:67862727-67862802	2	12.4444	BC048507	-561	promoter-TSS
1789	OWTvsYWT	Hyper	chr13:68356293-68357260	1	24.8889	Gm8016	48	promoter-TSS
1790	OWTvsYWT	Hyper	chr13:69140510-69140590	2	16.1667	Gm26844	-653	promoter-TSS
1791	OWTvsYWT	Hyper	chr13:69140663-69141166	3	14.2917	Gm26844	-288	promoter-TSS
1792	OWTvsYWT	Hyper	chr13:70028437-70029107	1	10.0833	1700084F23Rik	-424	promoter-TSS
1793	OWTvsYWT	Hyper	chr13:70840029-70840102	2	27.5556	Gm36529	-384	promoter-TSS
1794	OWTvsYWT	Hyper	chr13:73678211-73678502	1	14.7778	Slc6a18	-334	promoter-TSS
1795	OWTvsYWT	Hyper	chr13:73693049-73693478	2	10.3333	Slc6a19	-628	promoter-TSS
1796	OWTvsYWT	Hyper	chr13:73701397-73701512	1	14.3333	Slc6a19	-675	promoter-TSS
1797	OWTvsYWT	Hyper	chr13:74121050-74121070	1	21.8889	Slc9a3	-353	promoter-TSS
1798	OWTvsYWT	Hyper	chr13:74209334-74209356	1	14.2222	Exoc3	-645	promoter-TSS
1799	OWTvsYWT	Hyper	chr13:74293009-74293125	2	21.8889	Ahrr	-736	promoter-TSS
1800	OWTvsYWT	Hyper	chr13:74363945-74363961	3	15.4444	Lrrc14b	47	promoter-TSS
1801	OWTvsYWT	Hyper	chr13:74363979-74363989	2	22.4444	Lrrc14b	16	promoter-TSS
1802	OWTvsYWT	Hyper	chr13:74363989-74364011	1	-11.8889	Lrrc14b	0	promoter-TSS
1803	OWTvsYWT	Hyper	chr13:75707010-75707192	1	13.5556	Ell2	-383	promoter-TSS
1804	OWTvsYWT	Hyper	chr13:75967377-75967809	2	18.25	Spata9	-146	promoter-TSS
1805	OWTvsYWT	Hyper	chr13:76578629-76578944	2	14.8667	Mctp1	-810	promoter-TSS
1806	OWTvsYWT	Hyper	chr13:81656865-81656995	1	12.6667	Lysmd3	-876	promoter-TSS
1807	OWTvsYWT	Hyper	chr13:81657047-81657222	1	16.8889	Lysmd3	-671	promoter-TSS
1808	OWTvsYWT	Hyper	chr13:82697931-82699040	1	10.0667	Mir3961	-153	promoter-TSS
1809	OWTvsYWT	Hyper	chr13:83890843-83890923	1	10.6667	2810049E08Rik	-325	promoter-TSS
1810	OWTvsYWT	Hyper	chr13:84065568-84065806	2	12.7778	Gm17750	-913	promoter-TSS
1811	OWTvsYWT	Hyper	chr13:89743447-89743525	1	15.8	Vcan	-974	promoter-TSS
1812	OWTvsYWT	Hyper	chr13:90905555-90905754	1	11.8333	Atp6ap1l	-300	promoter-TSS
1813	OWTvsYWT	Hyper	chr13:91388234-91388288	1	18.4444	A830009L08Rik	-176	promoter-TSS
1814	OWTvsYWT	Hyper	chr13:91460069-91460266	1	19.5556	Ssbp2	-929	promoter-TSS
1815	OWTvsYWT	Hyper	chr13:91740958-91741025	2	13.4444	Acot12	-529	promoter-TSS
1816	OWTvsYWT	Hyper	chr13:91808330-91808535	2	24.2222	Zcchc9	-737	promoter-TSS
1817	OWTvsYWT	Hyper	chr13:92484895-92485081	2	11.1111	Fam151b	-957	promoter-TSS
1818	OWTvsYWT	Hyper	chr13:92531599-92531768	2	13.1111	Zfyve16	-874	promoter-TSS
1819	OWTvsYWT	Hyper	chr13:92576502-92576749	2	13.5556	Spz1	-394	promoter-TSS
1820	OWTvsYWT	Hyper	chr13:92576749-92576799	2	27.7778	Spz1	-542	promoter-TSS
1821	OWTvsYWT	Hyper	chr13:92795093-92795184	1	18	Thbs4	-321	promoter-TSS
1822	OWTvsYWT	Hyper	chr13:93072666-93072802	2	15.8889	Gm4814	-570	promoter-TSS
1823	OWTvsYWT	Hyper	chr13:93094580-93094631	2	28.7778	A630019I02Rik	-227	promoter-TSS
1824	OWTvsYWT	Hyper	chr13:93192724-93192983	3	12.619	Tent2	-437	promoter-TSS
1825	OWTvsYWT	Hyper	chr13:93637778-93637790	1	21.7778	Bhmt	-26	promoter-TSS
1826	OWTvsYWT	Hyper	chr13:93771124-93771166	2	35	Arsb	-534	promoter-TSS
1827	OWTvsYWT	Hyper	chr13:94975985-94976057	1	11.7778	Wdr41	-323	promoter-TSS
1828	OWTvsYWT	Hyper	chr13:95326391-95326486	1	19.5556	Zbed3	-328	promoter-TSS
1829	OWTvsYWT	Hyper	chr13:95330632-95330758	1	20.6667	Snora47	84	promoter-TSS
1830	OWTvsYWT	Hyper	chr13:95376053-95376100	1	19.1111	Aggf1	-720	promoter-TSS
1831	OWTvsYWT	Hyper	chr13:95478770-95478808	1	12.2667	S100z	-134	promoter-TSS
1832	OWTvsYWT	Hyper	chr13:96671612-96671752	1	11.5556	Hmgcr	-746	promoter-TSS
1833	OWTvsYWT	Hyper	chr13:96747776-96747910	1	11.1111	Ankrd31	-450	promoter-TSS
1834	OWTvsYWT	Hyper	chr13:96924134-96924740	1	11.7778	Gcnt4	93	promoter-TSS
1835	OWTvsYWT	Hyper	chr13:97034489-97034750	2	15	1700029F12Rik	-258	promoter-TSS
1836	OWTvsYWT	Hyper	chr13:97481894-97482096	1	12.9444	Lncenc1	-706	promoter-TSS
1837	OWTvsYWT	Hyper	chr13:97747905-97748164	3	14.6111	5330416C01Rik	-624	promoter-TSS
1838	OWTvsYWT	Hyper	chr13:98206802-98206935	1	10.6667	Arhgef28	-704	promoter-TSS
1839	OWTvsYWT	Hyper	chr13:98435484-98435550	1	18.8889	2310005E17Rik	-452	promoter-TSS
1840	OWTvsYWT	Hyper	chr13:98638007-98638580	2	30.1111	Tmem174	-884	promoter-TSS
1841	OWTvsYWT	Hyper	chr13:98694865-98694921	2	13.0952	Tmem171	-51	promoter-TSS
1842	OWTvsYWT	Hyper	chr13:98891570-98891638	1	14.3333	Tnpo1	-562	promoter-TSS
1843	OWTvsYWT	Hyper	chr13:99088737-99088898	1	15.1111	2310020H05Rik	-897	promoter-TSS
1844	OWTvsYWT	Hyper	chr13:99100115-99100220	2	20.4444	Gm807	-531	promoter-TSS
1845	OWTvsYWT	Hyper	chr13:99100379-99100451	1	29.4444	Gm807	-284	promoter-TSS
1846	OWTvsYWT	Hyper	chr13:99901438-99901536	1	11.8889	Cartpt	-804	promoter-TSS
1847	OWTvsYWT	Hyper	chr13:100107329-100107339	1	19.8889	Serf1	-685	promoter-TSS
1848	OWTvsYWT	Hyper	chr13:100668499-100668607	2	24.8889	Ccdc125	-928	promoter-TSS
1849	OWTvsYWT	Hyper	chr13:100668649-100668786	2	21	Ccdc125	-763	promoter-TSS
1850	OWTvsYWT	Hyper	chr13:100668807-100668970	1	18.4667	Ccdc125	-592	promoter-TSS
1851	OWTvsYWT	Hyper	chr13:100668985-100669078	1	24.5556	Ccdc125	-449	promoter-TSS
1852	OWTvsYWT	Hyper	chr13:100669129-100669220	1	12.2222	Ccdc125	-306	promoter-TSS
1853	OWTvsYWT	Hyper	chr13:100787066-100787196	5	20.3889	Ccnb1	-645	promoter-TSS
1854	OWTvsYWT	Hyper	chr13:101253758-101254172	2	15	4933416M06Rik	-354	promoter-TSS
1855	OWTvsYWT	Hyper	chr13:103707451-103707662	3	18.75	Gm30551	76	promoter-TSS
1856	OWTvsYWT	Hyper	chr13:104227567-104228019	5	20.697	Cenpk	-818	promoter-TSS
1857	OWTvsYWT	Hyper	chr13:106946284-106946364	2	15.1111	Dimt1	-805	promoter-TSS
1858	OWTvsYWT	Hyper	chr13:108653283-108653546	2	12.7333	Pde4d	-762	promoter-TSS
1859	OWTvsYWT	Hyper	chr13:110626888-110627521	3	11.1905	Gm33045	-40	promoter-TSS
1860	OWTvsYWT	Hyper	chr13:110627855-110628102	3	24.4667	Gm33045	7	promoter-TSS
1861	OWTvsYWT	Hyper	chr13:110902475-110902778	3	11.7667	Gm38397	-872	promoter-TSS
1862	OWTvsYWT	Hyper	chr13:110904026-110904166	3	12.7576	4930526H09Rik	-250	promoter-TSS
1863	OWTvsYWT	Hyper	chr13:110904167-110904188	1	18.7778	4930526H09Rik	-332	promoter-TSS
1864	OWTvsYWT	Hyper	chr13:111229392-111229798	1	11.25	3110015C05Rik	-164	promoter-TSS
1865	OWTvsYWT	Hyper	chr13:111254926-111254998	1	11.9167	Actbl2	-51	promoter-TSS
1866	OWTvsYWT	Hyper	chr13:111549900-111550128	1	11.3333	Gm15290	-105	promoter-TSS
1867	OWTvsYWT	Hyper	chr13:112287919-112288108	3	39.4444	Ankrd55	-437	promoter-TSS
1868	OWTvsYWT	Hyper	chr13:112288481-112288535	1	10.1111	Ankrd55	-10	promoter-TSS
1869	OWTvsYWT	Hyper	chr13:112581351-112581453	1	22.8889	Il31ra	-740	promoter-TSS
1870	OWTvsYWT	Hyper	chr13:113181023-113181087	1	10.7778	Gzmk	-90	promoter-TSS
1871	OWTvsYWT	Hyper	chr13:113181328-113181469	4	14.4074	Gzmk	-434	promoter-TSS
1872	OWTvsYWT	Hyper	chr13:113618801-113619076	1	10.8889	Snx18	-375	promoter-TSS
1873	OWTvsYWT	Hyper	chr13:113619334-113619448	1	10.2667	Snx18	-827	promoter-TSS
1874	OWTvsYWT	Hyper	chr13:114151859-114151918	2	14.1111	A430090L17Rik	-297	promoter-TSS
1875	OWTvsYWT	Hyper	chr13:114932752-114932821	2	13.7083	Itga2	-687	promoter-TSS
1876	OWTvsYWT	Hyper	chr13:118387965-118388330	2	10.5926	Mrps30	-896	promoter-TSS
1877	OWTvsYWT	Hyper	chr13:118555119-118555263	2	21.8889	1700003P14Rik	-977	promoter-TSS
1878	OWTvsYWT	Hyper	chr13:119488228-119488343	3	10.3704	3110070M22Rik	98	promoter-TSS
1879	OWTvsYWT	Hyper	chr13:119488349-119488749	22	21.5833	Tmem267	76	promoter-TSS
1880	OWTvsYWT	Hyper	chr13:119679080-119679132	2	25.6667	1700074H08Rik	-936	promoter-TSS
1881	OWTvsYWT	Hyper	chr13:119895108-119895143	2	18.2222	Tcstv1a	-341	promoter-TSS
1882	OWTvsYWT	Hyper	chr13:119950823-119950991	2	10.6667	Tcstv5a	-101	promoter-TSS
1883	OWTvsYWT	Hyper	chr13:120262064-120262174	4	19.1333	Tcstv2a	-976	promoter-TSS
1884	OWTvsYWT	Hyper	chr14:7994647-7994693	2	46	Dnase1l3	-488	promoter-TSS
1885	OWTvsYWT	Hyper	chr14:7994828-7994917	7	29.75	Dnase1l3	-691	promoter-TSS
1886	OWTvsYWT	Hyper	chr14:8002378-8002381	1	21.7778	Abhd6	-508	promoter-TSS
1887	OWTvsYWT	Hyper	chr14:8215393-8215426	2	17.4167	Kctd6	-838	promoter-TSS
1888	OWTvsYWT	Hyper	chr14:8317775-8317783	1	13	Fam107a	-172	promoter-TSS
1889	OWTvsYWT	Hyper	chr14:13454020-13454030	2	32.4444	Synpr	67	promoter-TSS
1890	OWTvsYWT	Hyper	chr14:13918132-13918211	2	34.1111	Gm11100	-272	promoter-TSS
1891	OWTvsYWT	Hyper	chr14:14701958-14702112	1	13.8889	Slc4a7	-990	promoter-TSS
1892	OWTvsYWT	Hyper	chr14:16250407-16250488	1	13.8889	Oxsm	-640	promoter-TSS
1893	OWTvsYWT	Hyper	chr14:17104974-17105398	2	12.8333	Pou5f1-rs6	-372	promoter-TSS
1894	OWTvsYWT	Hyper	chr14:18240022-18240178	2	16.3333	Nr1d2	-994	promoter-TSS
1895	OWTvsYWT	Hyper	chr14:18894906-18895136	3	15.3889	Ube2e2	-754	promoter-TSS
1896	OWTvsYWT	Hyper	chr14:19824752-19824774	1	16	Rtraf	-940	promoter-TSS
1897	OWTvsYWT	Hyper	chr14:19977761-19978414	6	16.2	Gng2	-839	promoter-TSS
1898	OWTvsYWT	Hyper	chr14:20668266-20668360	2	22.1111	Synpo2l	41	promoter-TSS
1899	OWTvsYWT	Hyper	chr14:20673774-20673868	1	16.5556	Sec24c	-500	promoter-TSS
1900	OWTvsYWT	Hyper	chr14:20693943-20694526	6	21.0417	Fut11	-733	promoter-TSS
1901	OWTvsYWT	Hyper	chr14:20702114-20702419	2	14.2917	Chchd1	-760	promoter-TSS
1902	OWTvsYWT	Hyper	chr14:21743033-21743164	4	13.5833	Dusp13b	-220	promoter-TSS
1903	OWTvsYWT	Hyper	chr14:21846971-21847182	2	19.6667	A430057M04Rik	-501	promoter-TSS
1904	OWTvsYWT	Hyper	chr14:21990395-21990460	1	15.6667	Zfp503	-827	promoter-TSS
1905	OWTvsYWT	Hyper	chr14:24088302-24088566	1	15.1111	Mir7210	-443	promoter-TSS
1906	OWTvsYWT	Hyper	chr14:24292982-24293295	2	32.7778	E330034G19Rik	-75	promoter-TSS
1907	OWTvsYWT	Hyper	chr14:24489480-24489917	1	11.1667	Rps24	-979	promoter-TSS
1908	OWTvsYWT	Hyper	chr14:25108462-25108505	2	33.6667	Gm32123	-777	promoter-TSS
1909	OWTvsYWT	Hyper	chr14:25108621-25108700	1	11.3333	Gm32123	-600	promoter-TSS
1910	OWTvsYWT	Hyper	chr14:25534164-25534257	2	31.3333	Mir3075	-228	promoter-TSS
1911	OWTvsYWT	Hyper	chr14:25701592-25701862	1	13	Ppifos	-445	promoter-TSS
1912	OWTvsYWT	Hyper	chr14:26578827-26578873	1	11.6667	Dennd6a	-700	promoter-TSS
1913	OWTvsYWT	Hyper	chr14:26636979-26637350	3	23.6667	Arf4	-969	promoter-TSS
1914	OWTvsYWT	Hyper	chr14:26690871-26691042	1	17.2222	Dnah12	-597	promoter-TSS
1915	OWTvsYWT	Hyper	chr14:26999905-27000035	1	16.3333	Hesx1	-392	promoter-TSS
1916	OWTvsYWT	Hyper	chr14:27038032-27038135	1	11.4444	Il17rd	-917	promoter-TSS
1917	OWTvsYWT	Hyper	chr14:27237571-27237687	2	29.6667	Arhgef3	-381	promoter-TSS
1918	OWTvsYWT	Hyper	chr14:27360925-27361044	6	30.619	Arhgef3	-404	promoter-TSS
1919	OWTvsYWT	Hyper	chr14:27361110-27361665	1	15.4444	Arhgef3	-1	promoter-TSS
1920	OWTvsYWT	Hyper	chr14:29967981-29968051	1	11.7778	Selenok	-364	promoter-TSS
1921	OWTvsYWT	Hyper	chr14:30022362-30022464	2	25.4444	Chdh	-220	promoter-TSS
1922	OWTvsYWT	Hyper	chr14:30022651-30022748	4	52.3333	Chdh	67	promoter-TSS
1923	OWTvsYWT	Hyper	chr14:30491474-30491793	2	13.9167	Cacna1d	-478	promoter-TSS
1924	OWTvsYWT	Hyper	chr14:30611230-30611361	2	15.8889	Prkcd	-986	promoter-TSS
1925	OWTvsYWT	Hyper	chr14:30653876-30653992	1	18.6667	Rft1	-441	promoter-TSS
1926	OWTvsYWT	Hyper	chr14:30824624-30824767	2	13.5333	Stimate	-898	promoter-TSS
1927	OWTvsYWT	Hyper	chr14:30825215-30825242	1	15.75	Stimate	-365	promoter-TSS
1928	OWTvsYWT	Hyper	chr14:30951042-30951086	2	16.0476	Nek4	-313	promoter-TSS
1929	OWTvsYWT	Hyper	chr14:31000416-31000656	5	12.4333	Glt8d1	-857	promoter-TSS
1930	OWTvsYWT	Hyper	chr14:31324572-31324781	9	50	Dnah1	-781	promoter-TSS
1931	OWTvsYWT	Hyper	chr14:31335741-31335852	1	14.6667	Capn7	-841	promoter-TSS
1932	OWTvsYWT	Hyper	chr14:31578049-31578180	4	21.6667	Colq	-732	promoter-TSS
1933	OWTvsYWT	Hyper	chr14:32141041-32141054	1	21.3333	Msmb	-975	promoter-TSS
1934	OWTvsYWT	Hyper	chr14:32164875-32164889	1	14.6667	Ncoa4	-704	promoter-TSS
1935	OWTvsYWT	Hyper	chr14:32389193-32389252	2	18.1111	1700024G13Rik	-850	promoter-TSS
1936	OWTvsYWT	Hyper	chr14:32685381-32685440	1	27.3333	3425401B19Rik	-139	promoter-TSS
1937	OWTvsYWT	Hyper	chr14:32833708-32833726	1	13.3333	Fam170b	-245	promoter-TSS
1938	OWTvsYWT	Hyper	chr14:33184988-33185203	2	34	Wdfy4	-30	promoter-TSS
1939	OWTvsYWT	Hyper	chr14:33185751-33186150	5	42.7778	Wdfy4	-885	promoter-TSS
1940	OWTvsYWT	Hyper	chr14:33216374-33216640	1	24	Arhgap22	-316	promoter-TSS
1941	OWTvsYWT	Hyper	chr14:33216715-33216763	2	44	Arhgap22	-84	promoter-TSS
1942	OWTvsYWT	Hyper	chr14:34015701-34016345	5	11.5833	Gm30083	-824	promoter-TSS
1943	OWTvsYWT	Hyper	chr14:34017210-34017372	3	15.0476	Gm30083	-388	promoter-TSS
1944	OWTvsYWT	Hyper	chr14:34052702-34052956	1	12.4444	Antxrl	-641	promoter-TSS
1945	OWTvsYWT	Hyper	chr14:34085722-34085731	1	17.4444	Anxa8	-252	promoter-TSS
1946	OWTvsYWT	Hyper	chr14:34153232-34153294	2	32.4444	Npy4r	-844	promoter-TSS
1947	OWTvsYWT	Hyper	chr14:34219503-34219783	2	11.7037	Syt15	-403	promoter-TSS
1948	OWTvsYWT	Hyper	chr14:34588422-34589895	6	13.4833	Ldb3	-478	promoter-TSS
1949	OWTvsYWT	Hyper	chr14:34675373-34675618	1	17.8889	5830448L01Rik	-828	promoter-TSS
1950	OWTvsYWT	Hyper	chr14:34893529-34893756	1	11.9048	Mir346	-966	promoter-TSS
1951	OWTvsYWT	Hyper	chr14:36936053-36936164	1	10.0667	Ccser2	-541	promoter-TSS
1952	OWTvsYWT	Hyper	chr14:36941177-36941396	1	25.2222	Ccser2	-23	promoter-TSS
1953	OWTvsYWT	Hyper	chr14:37066952-37067166	1	10.7778	Lrit2	-970	promoter-TSS
1954	OWTvsYWT	Hyper	chr14:39473895-39473970	2	18.3333	Nrg3	-845	promoter-TSS
1955	OWTvsYWT	Hyper	chr14:41014204-41014397	1	17.4444	Prxl2a	-468	promoter-TSS
1956	OWTvsYWT	Hyper	chr14:41072276-41072629	3	13.0952	Dydc1	-458	promoter-TSS
1957	OWTvsYWT	Hyper	chr14:41073494-41073615	1	15.8889	Dydc2	-518	promoter-TSS
1958	OWTvsYWT	Hyper	chr14:41387107-41387252	2	23.7778	Gm7945	-774	promoter-TSS
1959	OWTvsYWT	Hyper	chr14:41453972-41454087	2	24.8889	Gm7954	-474	promoter-TSS
1960	OWTvsYWT	Hyper	chr14:41454119-41454680	1	10.0952	Gm7954	-844	promoter-TSS
1961	OWTvsYWT	Hyper	chr14:41624995-41625342	1	16.5556	Gm3072	-519	promoter-TSS
1962	OWTvsYWT	Hyper	chr14:43258078-43258368	1	12.4444	Gm8126	-398	promoter-TSS
1963	OWTvsYWT	Hyper	chr14:43293665-43294400	1	16.2593	Gm8127	-170	promoter-TSS
1964	OWTvsYWT	Hyper	chr14:43294563-43295030	2	16.1667	Gm8127	-934	promoter-TSS
1965	OWTvsYWT	Hyper	chr14:43417240-43417340	1	16.7778	Gm8138	-891	promoter-TSS
1966	OWTvsYWT	Hyper	chr14:43956647-43956721	2	13.6667	Ang5	-385	promoter-TSS
1967	OWTvsYWT	Hyper	chr14:44006766-44006840	3	17.7333	Ang6	-385	promoter-TSS
1968	OWTvsYWT	Hyper	chr14:44101995-44102040	2	16.1111	Ear2	-636	promoter-TSS
1969	OWTvsYWT	Hyper	chr14:44384207-44384712	1	13.6667	Gm5930	81	promoter-TSS
1970	OWTvsYWT	Hyper	chr14:44858184-44858501	1	17.7778	Gm16976	-238	promoter-TSS
1971	OWTvsYWT	Hyper	chr14:44858565-44858621	2	30.7778	Gm16976	12	promoter-TSS
1972	OWTvsYWT	Hyper	chr14:44947264-44947680	2	15.6667	Mir327	39	promoter-TSS
1973	OWTvsYWT	Hyper	chr14:44947760-44947937	2	17.1667	Mir327	-338	promoter-TSS
1974	OWTvsYWT	Hyper	chr14:44961993-44962072	1	16.7778	4930431P03Rik	-726	promoter-TSS
1975	OWTvsYWT	Hyper	chr14:45319232-45319278	2	20.3333	Ero1a	-683	promoter-TSS
1976	OWTvsYWT	Hyper	chr14:45319472-45319610	1	10.1111	Ero1a	-969	promoter-TSS
1977	OWTvsYWT	Hyper	chr14:45329014-45329070	1	18.4444	Psmc6	-782	promoter-TSS
1978	OWTvsYWT	Hyper	chr14:45543519-45543695	2	36.7778	4930527F14Rik	-103	promoter-TSS
1979	OWTvsYWT	Hyper	chr14:46576683-46576789	2	12.6667	Rubie	-885	promoter-TSS
1980	OWTvsYWT	Hyper	chr14:46638059-46638102	1	13.5556	4933425B07Rik	-658	promoter-TSS
1981	OWTvsYWT	Hyper	chr14:46822511-46822541	1	10.1111	Gmfb	-284	promoter-TSS
1982	OWTvsYWT	Hyper	chr14:46954791-46954995	3	19.8333	Mir378c	35	promoter-TSS
1983	OWTvsYWT	Hyper	chr14:47000929-47001058	4	15.9444	Samd4	-346	promoter-TSS
1984	OWTvsYWT	Hyper	chr14:47068043-47068199	1	13.8889	Samd4	-856	promoter-TSS
1985	OWTvsYWT	Hyper	chr14:47297579-47297680	1	17.2222	Mapk1ip1l	-644	promoter-TSS
1986	OWTvsYWT	Hyper	chr14:47373266-47373339	1	16.5556	Lgals3	-557	promoter-TSS
1987	OWTvsYWT	Hyper	chr14:47373339-47373628	1	13.3333	Lgals3	-376	promoter-TSS
1988	OWTvsYWT	Hyper	chr14:47418776-47418840	2	26.2222	Dlgap5	-401	promoter-TSS
1989	OWTvsYWT	Hyper	chr14:47648444-47648472	3	28.0833	Ktn1	-853	promoter-TSS
1990	OWTvsYWT	Hyper	chr14:47757727-47757804	2	23.7778	4930538L07Rik	-268	promoter-TSS
1991	OWTvsYWT	Hyper	chr14:48878067-48878176	1	12.2667	4933429O19Rik	-751	promoter-TSS
1992	OWTvsYWT	Hyper	chr14:49067203-49067211	3	29.3333	Exoc5	-540	promoter-TSS
1993	OWTvsYWT	Hyper	chr14:49067458-49067696	1	13.6667	Exoc5	-910	promoter-TSS
1994	OWTvsYWT	Hyper	chr14:49171436-49171618	2	12.6	Naa30	-719	promoter-TSS
1995	OWTvsYWT	Hyper	chr14:49246028-49246093	1	20.6667	Ccdc198	-633	promoter-TSS
1996	OWTvsYWT	Hyper	chr14:50357090-50357306	1	10.3333	Tlr11	-716	promoter-TSS
1997	OWTvsYWT	Hyper	chr14:50452279-50452355	1	16.7778	Or11g7	-737	promoter-TSS
1998	OWTvsYWT	Hyper	chr14:50472557-50473028	1	16.5	Or11g25	-264	promoter-TSS
[truncated: 14,527 more rows]

## Sheet: 3
Table 3: The overlapping DMR-NPs between the OWTvsYWT and the YKOvsYWT
hyper	hypo
0610031O16Rik	1110002J07Rik
0610040J01Rik	1500035N22Rik
1110036E04Rik	1700008O03Rik
1700008J07Rik	1700042O10Rik
1700009J07Rik	2510009E07Rik
1700013G24Rik	3110082I17Rik
1700017N19Rik	4930511A02Rik
1700019D03Rik	4930511P09Rik
1700027J07Rik	5031434O11Rik
1700031M16Rik	5033406O09Rik
1700049E15Rik	8430423G03Rik
1700063A18Rik	9230105E05Rik
1700065J11Rik	9330188P03Rik
1700074H08Rik	A230083G16Rik
1700123K08Rik	A430078I02Rik
1700124M09Rik	A730004F24Rik
1810009J06Rik	A930003A15Rik
2010016I18Rik	AI429214
2010106C02Rik	Abca8a
2200002D01Rik	Abcc4
2210417A02Rik	Ablim1
2310001K24Rik	Acot11
2310005E17Rik	Acot7
2310016D03Rik	Actn1
2310069G16Rik	Adk
2700038G22Rik	Aff4
2810433D01Rik	Ak1
2810442N19Rik	Aldh1b1
3300002A11Rik	Aldh1l1
4632415L05Rik	Aldh3a1
4921511C20Rik	Ampd2
4930401O10Rik	Ampd3
4930401O12Rik	Angel2
4930403D09Rik	Angpt1
4930405L22Rik	Ank
4930425L21Rik	Ankle1
4930428O21Rik	Ankrd63
4930444M15Rik	Aox1
4930448F12Rik	Aox4
4930455G09Rik	Apc
4930469K13Rik	Arap3
4930478L05Rik	Arhgap15
4930487H11Rik	Arhgap6
4930509G22Rik	Arid3b
4930512B01Rik	Ark2n
4930519F24Rik	Art4
4930519H02Rik	Asb11
4930525C09Rik	Atg10
4930527F14Rik	Atp2c2
4930546K05Rik	Atp5me
4930550C14Rik	Atp6ap2
4930552N02Rik	Atxn7l1
4930557J02Rik	B230303A05Rik
4930563I02Rik	B4galnt4
4930564D02Rik	BC034090
4930571O06Rik	Bach1
4930578I06Rik	Bcat1
4930579C12Rik	Bcl2a1c
4930579D09Rik	Bcl6
4930583I09Rik	Bmx
4931406C07Rik	Btbd1
4931408D14Rik	Btbd3
4932435O22Rik	C1qtnf7
4933400F21Rik	C3ar1
4933404K13Rik	Cacna2d1
4933405E24Rik	Card10
4933405O20Rik	Card19
4933412O06Rik	Casq1
4933416E03Rik	Ccdc194
4933424L21Rik	Ccdc60
4933427D06Rik	Ccno
4933427E11Rik	Cd27
4933430H16Rik	Cd46
4933432I03Rik	Cd82
4933438B17Rik	Cdk2
5031425F14Rik	Cdkn1b
5730403I07Rik	Cep152
5830418P13Rik	Cfap74
5830432E09Rik	Cfc1
6030468B19Rik	Clca3a1
6430548M08Rik	Clcn3
6430710C18Rik	Clec14a
6530403H02Rik	Clec1a
6720468P15Rik	Clip3
8430422H06Rik	Cln5
8430423G03Rik	Clxn
9130015G15Rik	Cnot11
9330175E14Rik	Col4a2
9330182O14Rik	Cops9
9430019J16Rik	Coq8a
9530091C08Rik	Cplx2
A1bg	Creb3l4
A1cf	Creg2
A230020J21Rik	Crlf1
A3galt2	Crlf3
A430090L17Rik	Crppa
A4galt	Crybb1
A4gnt	Csmd3
A530040E14Rik	Csrnp3
A530088E08Rik	Cttn
A630001O12Rik	Cxcl1
A630095N17Rik	Cyp2r1
A730006G06Rik	Cyp2s1
A830009L08Rik	Cyp8b1
A830036E02Rik	D630039A03Rik
A930006K02Rik	D930032P07Rik
A930007A09Rik	Dcaf15
AA387883	Dctd
AA465934	Dctn4
AU015791	Dennd1b
AU019990	Disp1
AW822252	Dkkl1
Abca2	Dlg1
Abca7	Dmp1
Abca9	Dna2
Abcb11	Dnah6
Abcc5	Dnajb3
Abcd3	Dnajb5
Abcf2	Dock7
Abhd12	Dock8
Abhd16a	Dock9
Ablim1	Dop1b
Acacb	Dpp6
Acan	Dpysl3
Accsl	Dynlt5
Acp3	E130008D07Rik
Acp5	Ece1
Acta2	Edc4
Actg2	Efhc1
Actl10	Eif4e3
Actl7b	Eif4ebp1
Adam11	Eipr1
Adam19	Elavl2
Adam2	Erp27
Adamts14	Eva1b
Adamtsl2	Fam13a
Adamtsl5	Fam180a
Adar	Fam222b
Adcy7	Fam50a
Add1	Fam53b
Adgb	Fat4
Adgra1	Fcgrt
Adora2a	Fdxr
Adsl	Fgd4
Afap1l2	Fgf12
Afg3l2	Flrt3
Afp	Flt3l
Agpat2	Foxj2
Ahrr	Ftsj1
Akain1	Gab1
Aldh1a1	Gata2
Alg8	Gbx2
Alpl	Gcnt2
Alppl2	Gdf9
Ampd3	Ggt5
Ank2	Gja3
Ankrd2	Gkn3
Ankrd26	Glis2
Ankrd55	Gm10516
Ankrd6	Gm10575
Ano2	Gm10612
Ano3	Gm10640
Anp32e	Gm11240
Aoc1l3	Gm12409
Ap1m1	Gm12758
Apbb1ip	Gm13470
Apc2	Gm15723
Apobec4	Gm15880
Apol11b	Gm15918
Apold1	Gm17025
Aqp2	Gm1720
Aqp3	Gm17767
Aqp6	Gm20346
Aqp8	Gm26604
Aqr	Gm32688
Arf4	Gm33104
Arg1	Gm33370
Arhgap17	Gm34568
Arhgap22	Gm35584
Arhgap24	Gm40085
Arhgap25	Gm4262
Arhgap28	Gm4489
Arhgap30	Gm50503
Arhgdib	Gm5431
Arhgef2	Gm5833
Arhgef3	Gm6559
Arhgef4	Gm973
Arhgef6	Gm9748
Arid5a	Gng2
Arl5c	Gpd2
Arl8b	Gpr150
Arpp21	Gpr21
Arrdc1	Gpx7
Arrdc2	Grpr
Arsg	Gsdmd
Art2b	Gsr
Asah2	Gsta4
Asb12	Gstm7
Asb2	Gtf2e2
Asphd2	Gypa
Aspm	Hacd4
Aste1	Hdac6
Astl	Heatr3
Atcayos	Hgd
Atf7ip2	Hif3a
Atg16l2	Hk3
Atg4d	Hopx
Atl3	Hoxa2
Atosa	Hoxa7
Atp10d	Hoxb5os
Atp13a4	Hoxd4
Atp1a3	Hpgd
Atp5mc3	Hs3st5
Atp6v0a1	Htr2a
Atp6v0d2	Huwe1
Atp6v1c2	Icam2
Atp9a	Idh3g
B230344G16Rik	Ifi44
B3galt5	Iftap
B3gat1	Igf1
B3gat3	Igsf6
B3gnt2	Iigp1
B430319G15Rik	Il10
B4galt4	Il18bp
B930059L03Rik	Il2rg
BB123696	Il31ra
BC039771	Impact
BC046251	Itga2b
Bace2	Kcna1
Bbs10	Kcnk5
Bbs2	Kif5b
Bcat1	Kis2
Bcat2	Klhl34
Bcl10	Klhl5
Bcl2a1c	Kmt5a
Bcl2a1d	Kxd1
Bcl2l14	Ldlrad3
Bdh1	Liph
Bhlha15	Lonrf3
Birc5	Lrrk1
Blk	Ltc4s
Bmal2	Mab21l2
Bmp10	Macroh2a2
Bmpr1b	Mansc1
Bnip3l	Map2k1
Bod1	Map7d2
Bpifa2	Med12
Brinp3	Megf8
Bscl2	Mettl14
Bsnd	Mfsd4b1
Btbd8	Mia
Btla	Mia2
Btnl12	Mical3
Btnl2	Mir1901
Btnl5-ps	Mir1905
C030013G03Rik	Mir1931
C130083M11Rik	Mir1955
C230024C17Rik	Mir202
C330008A17Rik	Mir30a
C430042M11Rik	Mir33
C4bp-ps1	Mir3965
C630031E19Rik	Mir468
Cab39l	Mir5132
Cabcoco1	Mir671
Cabp1	Mir6973b
Cacna1b	Mir7013
Cacna2d2	Mir7031
Cacnb4	Mir7236
Cadm3	Mir7240
Capn6	Mir744
Cbll1	Mir99ahg
Ccdc13	Mllt3
Ccdc138	Morf4l2
Ccdc154	Mrps16
Ccdc180	Mta3
Ccdc182	Mtch2
Ccdc187	Mthfr
Ccdc198	Mtss1
Ccdc201	Mtss2
Ccdc25	Mtus2
Ccdc89	Mylk3
Ccer2	Myocd
Ccl1	Nalf2
Ccl24	Nav2
Ccl3	Nck2
Ccnb1	Ncor1
Ccr10	Ndnf
Ccr5	Nell2
Cd22	Nfatc2
Cd247	Nfkb1
Cd3e	Ngdn
Cd48	Nhsl3
Cd5	Nkx2-3
Cd55os	Npb
Cd74	Nradd
Cd79a	Nrxn3
Cd86	Nt5c2
Cdc14a	Nt5c3
Cdc37l1	Nudt1
Cdc42	Nxt2
Cdh23	Ogt
Cdh9	Oip5os1
Cdhr2	Ophn1
Cdhr5	Osbpl1a
Cdin1	Otud7b
Cdk15	Oxr1
Cdkl4	Pabir2
Cdkl5	Pafah2
Cdkn2d	Papss1
Cdrt4	Parp11
Cdt1	Parp16
Cdx4	Pbld1
Cela3a	Pcdhac2
Cenpk	Pcdhb4
Cenpv	Pcdhga11
Cep126	Pced1b
Cep20	Pde1b
Cep41	Pde4b
Cers3	Pex5l
Ces1e	Pfn3
Ces1h	Phxr4
Cflar	Pik3cd
Chchd10	Pik3r1
Chd5	Pitpnm2
Chdh	Pla2g4a
Chga	Pnkd
Chrna1	Postn
Chrna5	Ppp1r3b
Chst13	Prkar2b
Chsy1	Prkch
Ciao2b	Psat1
Cidec	Psmd5
Clca2	Ptafr
Clcn3	Ptpa
Cldn10	Ptpn21
Cldn14	Rab39b
Cldn5	Rabep1
Cldn7	Rai14
Clec12b	Ralgds
Clec2i	Rangrf
Clec2m	Rbm3os
Clic3	Retreg1
Clic6	Rfk
Clip4	Rhobtb1
Cln8	Rhof
Clnk	Rif1
Clpsl2	Rlim
Cma1	Rnft1
Cmah	Rsph4a
Cmklr2	Rtraf
Cmtm1	Runx1
Cnga1	Runx3
Cnmd	Rxra
Cnnm1	S100a2
Cnot2	Samd14
Cnpy3	Scara5
Cntn1	Scg5
Cntn2	Scml2
Coa7	Scrib
Cobl	Scube1
Col22a1	Sdk1
Col6a5	Sec24d
Colec11	Septin1
Colq	Septin8
Commd1	Serpina1b
Coq10b	Sesn1
Cox6b1	Sgo2b
Cox6c	Sh3d21
Cpe	Sh3kbp1
Cpped1	Shd
Cps1	Shisa5
Crabp1	Shld1
Crh	Sigirr
Crip3	Sik1
Cripto	Sipa1l2
Crybb3	Sirt7
Cryga	Slc12a6
Cse1l	Slc12a8
Cspg4	Slc16a9
Cst7	Slc18b1
Cstdc1	Slc20a1
Cstdc2	Slc25a10
Cstf2	Slc25a21
Ctbp2	Slc25a25
Ctla4	Slc25a35
Ctnna3	Slc35c2
Ctr9	Slc35d1
Ctsa	Slc49a3
Ctse	Smc1a
Ctsj	Smc5
Cul3	Smim1
Cwh43	Smim6
Cxcr3	Snora31
Cxcr5	Sort1
Cyb5r3	Spag16
Cyba	Spire1
Cyc1	Spmip11
Cym	Spn
Cyp11b1	Sqor
Cyp2c23	Ssh1
Cyp4b1	Sspn
Cyp4f15	St7
Cyp4f39	Stam2
Cyp4x1	Stard8
Cyth1	Stk38
D030018L15Rik	Stmp1
D17Ertd648e	Stpg1
D330025C20Rik	Stx7
D5Ertd579e	Sub1
D630013N20Rik	Sult1a1
D630023F18Rik	Sult2b1
D630024D03Rik	Sumo3
D6Ertd474e	Taf9b
D730045A05Rik	Tbcel
Daam2	Tbxas1
Dab2ip	Tceal3
Dapl1	Tdrd1
Dcaf1	Tgm1
Dcaf15	Tifa
Dcaf4	Tkt
Dcaf7	Tmem132e
Dclk1	Tmem154
Dct	Tmem198b
Dcun1d4	Tmem44
Ddo	Tmem63a
Ddx11	Tmem9
Ddx50	Tnfsf18
Ddx59	Traf4
Defa35	Trafd1
Defb2	Trappc12
Defb30	Treml2
Defb45	Trib2
Defb47	Trib3
Dgka	Trim36
Dgkg	Trim47
Dgkh	Trpc1
Dhrs2	Ttc39c
Dld	Ttll8
Dlgap1	Tubb4a
Dlgap5	Use1
Dmp1	Usp54
Dnah1	Vasn
Dnah2	Vrk1
Dnai2	Vwa7
Dnajb13	Vwce
Dnajb6	Wnt3a
Dnajb8	Yipf6
Dnajc17	Zfp248
Dnajc21	Zfp280c
Dnajc6	Zfp36l2
Dnmt1	Zfp37
Dock10	Zpld2
Dock9	Zswim2
Dok3	Zxdc
Dop1a
Dpys
Dsg4
Dus1l
Dusp22
Dynlt2b
Dynlt5
E030025P04Rik
E130119H09Rik
E130215H24Rik
E130310I04Rik
E230029C05Rik
E2f2
E2f6
E330020D12Rik
E330032C10Rik
Edaradd
Eef1akmt2
Efcab3
Efnb1
Egfl7
Ehf
Eif1ad3
Eif1ad7
Eif4a2
Eif4e2
Eipr1
Elf5
Ell2
Elovl4
Emd
Endou
Eno3
Enpp7
Epb41l2
Eps8
Ereg
Esco1
Esp34
Esyt3
Etv3l
Evc
Exoc5
Exosc9
Ezh1
F12
F630111L10Rik
Fabp7
Fads6
Fam107a
Fam118a
Fam120b
Fam124b
Fam162b
Fam186a
Fam187a
Fam222b
Fam243
Fam78a
Fance
Fasl
Fbxw14
Fbxw25
Fbxw26
Fbxw4
Fcgr3
Fcgr4
Fcmr
Fcrl5
Fcrla
Fdft1
Fdx1
Fer1l4
Fgf12
Fhl1
Fhl2
Fkbp11
Fkbp7
Flt4
Fn3krp
Fnbp1
Foxe3
Frmpd1os
Fshr
Fsip1
Ftdc2
Fth1
Fut4-ps1
Fuz
Fxyd2
G730013B05Rik
Gabpb1
Gabpb2
Gabrp
Galm
Galnt16
Galr3
Gas2l2
Gas7
Gcg
Gcnt4
Gde1
Gemin8
Gfm1
Gfpt2
Gimap4
Gja8
Glipr1l1
Glrx3
Gls
Glt8d1
Gm10280
Gm10364
Gm10390
Gm10532
Gm10635
Gm10787
Gm10847
Gm1096
Gm1110
Gm11100
Gm12108
Gm12159
Gm12678
Gm12992
Gm13446
Gm13497
Gm13582
Gm13861
Gm14062
Gm14321
Gm14637
Gm15232
Gm15441
Gm15462
Gm15543
Gm1600
Gm16130
Gm16143
Gm16214
Gm16976
Gm17750
Gm19378
Gm19510
Gm19519
Gm19585
Gm19605
Gm19774
Gm19951
Gm20257
Gm20491
Gm20757
Gm21221
Gm2491
Gm26536
Gm26597
Gm26604
Gm26851
Gm27246
Gm27252
Gm2814
Gm28178
Gm2848
Gm29483
Gm29538
Gm30223
Gm3032
Gm30381
Gm30400
Gm30505
Gm30853
Gm3086
Gm31026
Gm31344
Gm31875
Gm31933
Gm31957
Gm32693
Gm33045
Gm33167
Gm33531
Gm33543
Gm34106
Gm34938
Gm35135
Gm35202
Gm35600
Gm35695
Gm36406
Gm36480
Gm36598
Gm36633
Gm36849
Gm36874
Gm3693
Gm37065
Gm38409
Gm38410
Gm38773
Gm40602
Gm40923
Gm41235
Gm4265
Gm45914
Gm45924
Gm4610
Gm46609
Gm46891
Gm4861
Gm4872
Gm49890
Gm50457
Gm5111
Gm5124
Gm5134
Gm51802
Gm51814
Gm52513
Gm52687
Gm53065
Gm53173
Gm53205
Gm5334
Gm5414
Gm5478
Gm5565
Gm57749
Gm5833
Gm6377
Gm6567
Gm6639
Gm7592
Gm7694
Gm7945
Gm805
Gm8369
Gm8633
Gm9054
Gm9199
Gm9564
Gm9920
Gnai2
Gng2
Gng7
Gpd1l
Gpld1
Gpnmb
Gpr132
Gpr142
Gpr33
Gpr63
Gpr65
Gpr89
Gprasp1
Gramd1b
Grap2
Greb1l
Grem1
Grip1os2
Gsap
Gsdma3
Gsn
Gtf2f2
Gucy2f
Gucy2g
Gxylt2
H19
H1f8
H2-Ab1
H2-DMb2
H2-M9
H2-Ob
H2bc27
Haao
Halr1
Hcar2
Hcfc2
Hdac9
Hdgfl1
Hdgfl3
Hepacam
Hes3
Hesx1
Hgh1
Hmgcl
Hmgxb3
Hnf4aos
Hnrnpf
Hnrnph1
Homer2
Hopx
Hp
Hpca
Hpgds
Hpx
Hs3st3b1
Hsd11b1
Hsd17b11
Hsd17b13
Hsd3b5
Htr7
Htra1
Hvcn1
Hyal1
Iars1
Ido1
Ifi47
Ifit3b
Ifitm6
Ifna5
Ifngr1
Ift46
Ift70a1
Iftap
Igbp1
Igll1
Il12rb2
Il16
Il17ra
Il1rn
Il21r
Il27
Il2ra
Il2rb
Il31ra
Il33
Il5ra
Il6
Il9r
Impact
Impdh1
Inafm2
Inpp5a
Inpp5f
Ints14
Ints2
Iqub
Irf4
Irf5
Irf8
Irf9
Itga3
Izumo1r
Jade1
Jak3
Jchain
Jhy
Kat2a
Kcnip4
Kcnj1
Kcnj12
Kcnk2
Kcnmb3
Kcnq1ot1
Kctd1
Kdm4c
Khdc1b
Kifc5b
Klhl30
Klhl41
Klhl7
Klhl8
Klrb1c
Kmo
Kpna1
Krt20
Krt222
Krt28
Krt33a
Krt35
Krt39
Krt73
Krt74
Krt81
Krtap10-10
Krtap10-21
Krtap10-24
Krtap10-35
Krtap2-21
Krtap21-1
Krtap26-1
Krtap29-1
Krtap31-1
Krtap4-26
Krtap9-20
Ksr1
Ktn1
L1cam
LTO1
Lactb
Lamp5
Larp6
Las1l
Lat2
Lck
Lclat1
Lcn5
Ldaf1
Ldb3
Ldlrad4
Leap2
Lgals2
Lhx3
Lims2
Litaf
Lman1
Lmbrd1
Lmnb2
Lmo3
Lmtk3
Lnp1
Lpcat2
Lpp
Lrch1
Lrch3
Lrp11
Lrrc32
Lsmem1
Lss
Lta
Ltb
Ltbp1
Luc7l
Ly6g6d
Ly86
Lypd8
Lypla2
Lyrm9
Lyz1
Mab21l1
Mad2l1bp
Magee1
Magoh
Maip1
Man2b2
Manbal
Map2k1
Map3k7cl
Map4
Mapk8ip1
Marcksl1
Mark2
Marveld3
Mat2b
Mbtps2
Mc2r
Mcf2l
Mcts1
Mcu
Mesd
Mettl21c
Mgat1
Mgat4a
Mgat4c
Mgll
Mical1
Mical2
Mier2
Mif
Milr1
Mir10b
Mir12196
Mir1249
Mir139
Mir142b
Mir145b
Mir147
Mir1896
Mir1945
Mir196a-1
Mir200b
Mir3086
Mir30a
Mir3105
Mir3109
Mir3113
Mir325
Mir327
Mir335
Mir346
Mir3473a
Mir3473d
Mir3474
Mir375
Mir431
Mir466h
Mir5098
Mir5104
Mir5113
Mir5123
Mir5618
Mir6339
Mir6353
Mir6382
Mir6384
Mir6385
Mir6395
Mir6409
Mir6419
Mir654
Mir6715
Mir684-1
Mir690
Mir6909
Mir6944
Mir6952
Mir6997
Mir7007
Mir703
Mir706
Mir7074
Mir7086
Mir7087
Mir7089
Mir718
Mir7662
Mir8096
Mir8097
Mir8120
Mir874
Mir883a
Mitf
Mlxipl
Mmel1
Mnd1
Morc3
Mpeg1
Mpo
Mpv17l2
Mpzl3
Mrap2
Mrgprx1
Mroh1
Mrps30
Ms4a1
Ms4a19
Ms4a6c
Msl1
Mslnl
Msra
Mthfsl
Mtmr9
Mturn
Muc20
Muc5b
Mup11
Mup5
Myh13
Myhas
Myl10
Myo1c
Myom3
Myt1
Mzb1
N4bp2l1
Naaa
Naalad2
Nanp
Nat2
Nav2
Nbdy
Ncf1
Nck1
Ndst1
Ndst3
Nebl
Necap1
Neurod6
Nfatc3
Nfyc
Nhlh2
Nhlrc1
Nhs
Nkapd1
Nktr
Nkx3-1
Nlrp14
Nlrp3
Nol11
Nos2
Nptxr
Npy5r
Nr1d2
Nr1h4
Nr3c1
Nrdc
Nrxn3
Nsd2
Nsmce4a
Nt5c2
Ntm
Ntmt2
Ntrk1
Nudt12os
Nudt3
Nudt9
Nup160
Nup93
Nutf2
Nxpe2
Oas1d
Oas1e
Oat
Obox5
Odc1
Ogt
Olfr257
Oosp1
Or10ak16
Or11g27
Or11l3
Or11q2
Or13a25
Or13c7
Or13c7c
Or14j10
Or1e17
Or1e30
Or1j20
Or1n2
Or1o1
Or2ak4
Or2w3b
Or2y14
Or4a72
Or4a81
Or4c116
Or4c122
Or4d2b
Or4g16
Or4k41
Or4k52
Or51a8
Or51f1
Or52ae9
Or52b3
Or52s6
Or52z13
Or56a3
Or56a3b
Or56a5
Or56b1
Or5ac15
Or5b117
Or5bb10
Or5c1
Or5d35
Or5d37
Or5h19
Or5k17
Or5m3
Or5w17
Or6b13
Or6c208
Or6c3b
Or6c5
Or6c5c
Or6c66
Or8b37
Or8b38
Or8k1
Or8k3b
Or8s5
Or8u9
Or9g3
Or9i16
Or9i1b
Osbpl10
Osbpl1a
Otud3
P2ry10
P4ha2
Pafah1b2
Pak3
Palld
Papolg
Parp4
Parvg
Pate7
Patj
Pcare
Pcdha10
Pcdhb18
Pcdhga7
Pcdhgb1
Pcdhgb7
Pdcd2
Pde4b
Pde4dip
Pde6a
Pdyn
Percc1
Phactr3
Pi16
Pibf1
Piezo2
Pigo
Pik3ap1
Pik3cd
Pik3r4
Pin4
Pir
Pitpnm2os2
Piwil1
Pkd2l2
Pla2g2a
Pla2g2d
Plac8
Platr26
Pld1
Pld5
Pldi
Plekhg4
Plppr2
Pls3
Plscr1
Pml
Pnn
Pnrc2
Poc1b
Polr2j
Polrmt
Popdc2
Potefam1
Pou2af1
Pou2af2
Pou2f1
Pparg
Ppargc1a
Ppdpf
Ppef2
Ppm1k
Ppp1r12b
Ppp1r8
Ppp2ca
Ppy
Pramel19
Pramel6
Prf1
Prg2
Prickle3
Prkar2a
Prkcz
Prkg1
Prl7a2
Prodh2
Prorp
Prpf40b
Prps2
Prr23a1
Prr23a3
Prr35
Prss28
Prss41
Prss48
Prss51
Psmc3ip
Psmc6
Psmd2
Ptgfr
Ptgir
Pth1r
Ptpn12
Ptpra
Ptprs
Pvr
Qrfp
Qrich2
Rab29
Rab39
Rab43
Rag2
Rai1
Ramac
Rap1a
Rapgef6
Rbbp8
Rbm34
Rbmx
Rcan2
Rd3l
Repin1
Resp18
Rfx6
Rhoh
Rmdn1
Rmdn2
Rnf10
Rnf216
Rnf44
Rnh1
Rnu7
Robo1
Rorc
Rpe
Rpl11
Rpl23a
Rpl36a
Rpl39l
Rps11
Rps13
Rps15
Rps15a-ps4
Rps19bp1
Rps3a1
Rps6ka6
Rpsa
Rrp1b
Rsph1
Ryr2
S100a10
Samd4
Sapcd1
Scart1
Scel
Scgb2b2
Scgb2b27
Scgb2b6
Scimp
Scly
Scn10a
Sco2
Scp2
Sctr
Sdc4
Sdcbp2
Sec14l1
Sec63
Secisbp2
Selenok
Selplg
Sema3b
Sema3f
Sema4d
Semp2l1
Senp1
Serinc4
Serpina16
Serpinb12
Sgf29
Sgk2
Sgms1
Sgms2
Sgo2a
Sh2b1
Sh2d1b2
Sh2d2a
Sh2d5
Sh3kbp1
Shbg
Shisa4
Shisa5
Shisal1
Shroom2
Sirpd
Sis
Slamf6
Slamf9
Slc12a3
Slc13a2
Slc13a5
Slc14a2
Slc15a1
Slc16a5
Slc16a7
Slc17a4
Slc23a3
Slc25a38
Slc25a43
Slc26a7
Slc26a8
Slc28a2
Slc29a1
Slc30a6
Slc34a1
Slc34a3
Slc35a1
Slc35c2
Slc35e2
Slc35e3
Slc37a1
Slc38a4
Slc39a11
Slc45a4
Slc5a1
Slc6a16
Slc6a18
Slc6a21
Slc6a7
Slc6a9
Slc7a13
Slco1a5
Slfn1
Slfn4
Slitrk3
Smarca5
Smarcc1
Smim20
Smpd5
Sncb
Snora70
Snord100
Snord12
Snord17
Snord32a
Snord35b
Snord37
Snord61
Snord72
Snrpf
Snx1
Snx11
Snx20
Sorl1
Sos1
Spag11b
Spata25
Spata31h-ps1
Spata6l
Specc1
Spin2d
Spink6
Spint2
Spint3
Spmap1
Spmip6
Spmip9
Spns2
Sppl3
Sprr1b
Sprr2f
Sptbn4
Sptlc3
Spz1
Sqle
Srrm2
Ss18l2
Ssmem1
Sstr1
Ssu72
St6galnac2
Stambpl1
Stard10
Stat4
Steap3
Stil
Stimate
Stk-ps2
Ston2
Sult1b1
Supt5
Supv3l1
Susd3
Sval1
Svopl
Syde1
Syk
Synpo
Syt10
Tab3
Taco1
Taf5
Taf7l
Tank
Tas1r3
Tas2r109
Tas2r138
Tbc1d14
Tbc1d31
Tbk1
Tbx1
Tbx18
Tbx22
Tceal3
Tceanc
Tcl1b2
Tekt1
Tent2
Tespa1
Tex14
Tex44
Tff1
Tfip11
Tgfbr3
Tha1
Them6
Them7
Thpo
Thrap3
Thsd7b
Tiam1
Timd2
Tiprl
Tlr1
Tlr6
Tlr9
Tm6sf1
Tmbim4
Tmc1
Tmc5
Tmco5
Tmed9
Tmem106a
Tmem116
Tmem130
Tmem144
Tmem164
Tmem192
Tmem229b
Tmem238
Tmem245
Tmem247
Tmem265
Tmem61
Tmem63c
Tmprss13
Tmprss3
Tmprss4
Tmsb15b2
Tmt1b
Tnfaip8l2
Tnfrsf13b
Tnk1
Tnk2
Tnni3k
Tomm5
Tor1aip2
Tpm2
Traf3ip3
Trak1
Trappc3l
Treml4
Trhde
Trim2
Trim31
Trim72
Triobp
Trnp1
Trpc2
Trpm1
Tsc22d3
Tslp
Tspyl2
Ttc34
Tubb3
Tubgcp2
Tunar
Txndc2
Ubap1l
Ubash3b
Ubiad1
Ubl3
Ugt1a2
Unc119
Uprt
Uros
Ush2a
Usp10
Usp44
Usp45
Vdac3
Vma21
Vmn1r24
Vmn1r35
Vmn1r40
Vmn2r1
Vmn2r101
Vmn2r105
Vmn2r11
Vmn2r23
Vmn2r4
Vmn2r6
Vmn2r81
Vnn3
Vpreb3
Vps39
Vrk1
Vsig8
Vwf
Wdfy4
Wdr17
Wdr44
Wfdc21
Wfdc3
Wnk3
Wwp2
Xcl1
Xirp1
Xlr3b
Xylt2
Yeats4
Yipf5
Yipf6
Yipf7
Zbtb11
Zbtb18
Zbtb38
Zcchc18
Zfhx2os
Zfp335
Zfp36
Zfp385b
Zfp422
Zfp445
Zfp457
Zfp560
Zfp57
Zfp572
Zfp689
Zfp706
Zfp710
Zfp746
Zfp819
Zfp90
Zfp932
Zfp970
Zfp977
Zfp985
Zic3
Zmynd10
Zswim1
Zw10

## Sheet: 4
Table 4: List of DEGs
Index	DEG	No	Gene	baseMean	log2FoldChange	Up or Down	p value	adjusted p value	logCPM
1	OWTvsYWT	1	Gm37509	105.491	3.02778	Up	0.000108312	0.0129428	3.46436
2	OWTvsYWT	2	Rdh10	346.509	1.08621	Up	0.000417528	0.0327611	5.16169
3	OWTvsYWT	3	Mfsd6	507.397	0.551863	Up	0.00072973	0.0461433	5.7306
4	OWTvsYWT	4	Plcl1	357.036	1.16736	Up	1.05545e-05	0.00266103	5.25727
5	OWTvsYWT	5	Gm5833	112.269	1.10214	Up	0.000659257	0.0423936	3.62286
6	OWTvsYWT	6	Rnasel	448.916	0.538793	Up	0.000440807	0.0334485	5.56576
7	OWTvsYWT	7	Selp	2677.09	1.559	Up	8.15449e-07	0.000412508	8.1372
8	OWTvsYWT	8	Gm16587	310.586	1.56254	Up	2.79922e-06	0.000984094	5.03918
9	OWTvsYWT	9	Gm16548	241.654	1.20023	Up	4.6885e-05	0.00726047	4.66903
10	OWTvsYWT	10	Pcp4l1	404.166	0.797648	Up	0.000645572	0.0422293	5.38905
11	OWTvsYWT	11	Slamf1	664.314	0.738953	Up	0.000100761	0.0122332	6.11704
12	OWTvsYWT	12	Wdr26	630.529	0.385865	Up	0.00040597	0.0322566	6.02647
13	OWTvsYWT	13	Gata3	425.834	0.685132	Up	0.000477729	0.0350242	5.47836
14	OWTvsYWT	14	Ptges	146.424	1.12501	Up	0.000466263	0.0343495	3.95244
15	OWTvsYWT	15	Ak1	423.819	0.823567	Up	0.000185147	0.0186079	5.46307
16	OWTvsYWT	16	Pbx3	336.601	0.823343	Up	0.00026237	0.0241317	5.15048
17	OWTvsYWT	17	Serping1	44.3054	2.44103	Up	6.84725e-07	0.000358324	2.29039
18	OWTvsYWT	18	Cd59a	345.653	0.595877	Up	0.000175525	0.0181745	5.15108
19	OWTvsYWT	19	Spint1	59.6311	1.82415	Up	0.000431436	0.0329738	2.70758
20	OWTvsYWT	20	Sqor	459.629	0.931821	Up	4.38369e-07	0.000302395	5.57553
21	OWTvsYWT	21	Prom2	130.766	1.77285	Up	1.15694e-05	0.00274341	3.8419
22	OWTvsYWT	22	Tm4sf1	236.838	1.45195	Up	4.21956e-07	0.000302395	4.65012
23	OWTvsYWT	23	Wwtr1	304.476	1.20978	Up	1.40018e-06	0.000590254	5.00602
24	OWTvsYWT	24	B3galnt1	35.7555	2.41057	Up	8.25727e-05	0.0105304	1.84049
25	OWTvsYWT	25	Mab21l2	105.383	3.5123	Up	1.33969e-06	0.000580892	3.47604
26	OWTvsYWT	26	Muc1	213.234	3.01913	Up	0.000165922	0.0177376	4.50672
27	OWTvsYWT	27	Trim46	145.955	0.886482	Up	4.1245e-05	0.00665888	3.96242
28	OWTvsYWT	28	Mindy1	1454.14	0.628837	Up	0.000237082	0.0219388	7.23131
29	OWTvsYWT	29	Chil5	133.852	0.947346	Up	0.000767267	0.0475267	3.82555
30	OWTvsYWT	30	Clca3a1	970.864	1.73393	Up	5.56644e-10	1.40794e-06	6.69749
31	OWTvsYWT	31	Gm34866	96.1103	1.54929	Up	5.22182e-07	0.000344399	3.38425
32	OWTvsYWT	32	Gipc2	33.958	1.81343	Up	5.34101e-06	0.00148471	1.93665
33	OWTvsYWT	33	Gem	364.5	1.14827	Up	0.00063792	0.0419094	5.2519
34	OWTvsYWT	34	Tmem215	213.604	2.77017	Up	8.73859e-05	0.0109601	4.48087
35	OWTvsYWT	35	Spata6	220.194	0.585154	Up	0.000115333	0.0136741	4.52986
36	OWTvsYWT	36	Efcab14	1478.15	0.418433	Up	7.84895e-05	0.0101808	7.26753
37	OWTvsYWT	37	Lurap1	273.866	0.554565	Up	3.64809e-05	0.00608389	4.85244
38	OWTvsYWT	38	Zswim5	82.8651	1.10809	Up	0.000153992	0.0170583	3.17319
39	OWTvsYWT	39	Stx12	495.208	0.398585	Up	0.000148203	0.0166602	5.67979
40	OWTvsYWT	40	Kdf1	71.1967	1.58725	Up	1.18859e-05	0.00277509	2.9593
41	OWTvsYWT	41	Cnksr1	34.1351	1.94563	Up	4.7054e-06	0.00138419	1.92836
42	OWTvsYWT	42	Padi4	1030.73	0.970132	Up	1.46742e-06	0.000592763	6.73765
43	OWTvsYWT	43	Dhrs3	338.759	1.41768	Up	7.21607e-05	0.00969124	5.13997
44	OWTvsYWT	44	Prkcz	60.9245	1.23262	Up	0.000313213	0.0273179	2.71003
45	OWTvsYWT	45	Gm10419	556.398	0.857115	Up	0.000336903	0.0287239	5.89876
46	OWTvsYWT	46	Oasl2	1124.87	0.648619	Up	4.41773e-05	0.00698369	6.8767
47	OWTvsYWT	47	Ccdc92	116.895	1.43024	Up	2.43881e-05	0.00462641	3.61461
48	OWTvsYWT	48	Nxpe5	216.096	1.15828	Up	0.000236683	0.0219388	4.50166
49	OWTvsYWT	49	Lncpint	121.182	0.562698	Up	0.000637485	0.0419094	3.70387
50	OWTvsYWT	50	Nt5c3	2411.56	0.387319	Up	0.000719087	0.0456605	7.95848
51	OWTvsYWT	51	Tacstd2	386.397	0.85418	Up	1.89276e-06	0.000700597	5.33237
52	OWTvsYWT	52	Igkv5-48	1571.4	8.35602	Up	2.8532e-06	0.000984094	7.23253
53	OWTvsYWT	53	Igkv8-31	48.9861	6.73215	Up	3.46748e-05	0.00584695	2.13186
54	OWTvsYWT	54	Igkv6-29	1113.28	7.67613	Up	6.87824e-08	7.16446e-05	6.57179
55	OWTvsYWT	55	Igkv6-20	12873.5	11.756	Up	3.95778e-12	3.00316e-08	10.1252
56	OWTvsYWT	56	Sema4f	33.1729	1.77522	Up	0.000589672	0.0401919	1.89175
57	OWTvsYWT	57	Cyp26b1	310.144	1.26462	Up	2.7795e-05	0.00499403	5.04123
58	OWTvsYWT	58	Exoc6b	1184.24	0.865608	Up	7.43713e-05	0.00981443	6.96626
59	OWTvsYWT	59	Aldh1l1	551.877	0.672254	Up	0.000573166	0.0393591	5.84749
60	OWTvsYWT	60	Lrrn1	49.376	1.77445	Up	6.44529e-05	0.00897374	2.44556
61	OWTvsYWT	61	Cacna2d4	46.8999	0.944941	Up	0.00064848	0.0422375	2.36206
62	OWTvsYWT	62	Klrb1c	499.713	2.43208	Up	1.013e-07	8.54071e-05	5.73851
63	OWTvsYWT	63	Clec1a	768.494	1.18781	Up	6.98974e-05	0.00963598	6.3481
64	OWTvsYWT	64	Plekha5	534.989	0.721608	Up	5.66687e-05	0.00811325	5.80723
65	OWTvsYWT	65	Meis3	107.262	0.910448	Up	0.000366041	0.0301904	3.52401
66	OWTvsYWT	66	Gpr4	135.012	1.446	Up	0.000299209	0.0265544	3.82787
67	OWTvsYWT	67	Gm4673	223.301	1.17448	Up	7.34266e-05	0.00977475	4.55066
68	OWTvsYWT	68	Lsr	339.923	1.35147	Up	3.31143e-06	0.00107964	5.1559
69	OWTvsYWT	69	Atp10a	727.421	0.731662	Up	9.31864e-06	0.00243827	6.27848
70	OWTvsYWT	70	Prcp	858.646	0.475969	Up	0.00016789	0.0178175	6.46333
71	OWTvsYWT	71	Il18bp	284.006	0.90421	Up	0.000133882	0.0152572	4.89199
72	OWTvsYWT	72	Rassf10	20.667	2.89172	Up	3.44552e-06	0.00108936	1.29296
73	OWTvsYWT	73	Gm19950	17.2456	1.86283	Up	0.000310383	0.0272276	1.06374
74	OWTvsYWT	74	Nupr1	1142.7	1.17955	Up	4.18307e-07	0.000302395	6.93224
75	OWTvsYWT	75	Sult1a1	2489.09	1.42476	Up	3.96042e-06	0.0012266	8.0434
76	OWTvsYWT	76	Ifitm3	5980.42	0.735649	Up	1.95786e-05	0.00396166	9.27724
77	OWTvsYWT	77	Eps8l2	261.311	0.957177	Up	2.52618e-05	0.00473299	4.80127
78	OWTvsYWT	78	B230206H07Rik	118.782	0.975636	Up	5.13004e-05	0.00770827	3.66971
79	OWTvsYWT	79	Sfrp1	330.842	0.995753	Up	1.26991e-08	1.75201e-05	5.12285
80	OWTvsYWT	80	B3gnt3	122.045	0.8702	Up	0.000568547	0.0392194	3.69926
81	OWTvsYWT	81	Zfp612	151.514	0.639567	Up	0.000422746	0.0327611	4.01218
82	OWTvsYWT	82	Ldhd	546.901	1.10826	Up	0.000505263	0.0361692	5.87044
83	OWTvsYWT	83	Maf	110.363	1.10244	Up	0.000190462	0.0187722	3.55535
84	OWTvsYWT	84	Bace1	467.943	0.482352	Up	0.000422986	0.0327611	5.62238
85	OWTvsYWT	85	Neo1	409.339	1.05636	Up	5.77782e-05	0.00819478	5.45326
86	OWTvsYWT	86	Aph1c	204.225	0.803599	Up	0.000610843	0.0406586	4.43043
87	OWTvsYWT	87	Plscr2	679.134	2.20821	Up	4.15219e-17	6.30137e-13	6.1525
88	OWTvsYWT	88	Perp	86.2968	1.28429	Up	0.000290254	0.0260645	3.19577
89	OWTvsYWT	89	Ptprk	249.785	1.30727	Up	2.30488e-07	0.000184099	4.75116
90	OWTvsYWT	90	Sesn1	1886.69	0.708273	Up	0.00012956	0.0150092	7.60929
91	OWTvsYWT	91	Prtn3	1839.36	1.01336	Up	0.000504741	0.0361692	7.58984
92	OWTvsYWT	92	Ntn4	193.163	1.02573	Up	0.000176044	0.0181745	4.32799
93	OWTvsYWT	93	Zrsr1	51.6627	2.12785	Up	0.000423553	0.0327611	2.44472
94	OWTvsYWT	94	Gpx3	226.379	1.69359	Up	5.47662e-05	0.00799165	4.57063
95	OWTvsYWT	95	Aldh3a1	54.8536	2.12056	Up	1.67302e-08	2.11581e-05	2.5934
96	OWTvsYWT	96	Tmem220	35.6354	1.16323	Up	0.000190492	0.0187722	1.94314
97	OWTvsYWT	97	Cldn7	54.0781	2.04049	Up	2.5787e-05	0.00477248	2.47331
98	OWTvsYWT	98	Camkk1	540.227	0.701109	Up	0.000793605	0.0483685	5.83302
99	OWTvsYWT	99	Stxbp4	748.624	0.805362	Up	6.54408e-07	0.000358324	6.29887
100	OWTvsYWT	100	Grb7	19.7697	2.36436	Up	3.87121e-05	0.00638581	1.17726
101	OWTvsYWT	101	Ramp2	280.549	2.43831	Up	1.2196e-05	0.00280434	4.90151
102	OWTvsYWT	102	Gprc5c	126.362	1.53928	Up	3.25034e-05	0.00560537	3.77065
103	OWTvsYWT	103	Lgals3bp	4229.07	0.777118	Up	0.000307097	0.027096	8.76613
104	OWTvsYWT	104	Rab40b	93.5029	0.844567	Up	0.000522026	0.0368478	3.31296
105	OWTvsYWT	105	Mboat2	437.421	0.767397	Up	3.30626e-05	0.00563773	5.5127
106	OWTvsYWT	106	Id2	271.799	0.893895	Up	0.000667202	0.0427234	4.82819
107	OWTvsYWT	107	Tspan13	3225.15	0.347263	Up	0.000653029	0.042352	8.35314
108	OWTvsYWT	108	Fut8	3421.8	0.629692	Up	0.000215765	0.020594	8.46999
109	OWTvsYWT	109	Dglucy	149.594	1.16021	Up	0.000364289	0.0301904	3.97189
110	OWTvsYWT	110	Tdrd9	132.816	2.19623	Up	1.75849e-05	0.00360633	3.85997
111	OWTvsYWT	111	Ighg2b	7868.96	6.01021	Up	6.8165e-07	0.000358324	9.50705
112	OWTvsYWT	112	Ighv2-3	586.699	5.76878	Up	0.000790649	0.0483685	5.7892
113	OWTvsYWT	113	Ighv14-4	3423.95	11.8821	Up	1.12504e-10	3.41473e-07	8.23808
114	OWTvsYWT	114	Ighv1-15	611.325	9.89084	Up	1.48425e-06	0.000592763	5.86484
115	OWTvsYWT	115	Ighv1-76	817.409	9.46015	Up	1.26675e-06	0.000565416	6.30866
116	OWTvsYWT	116	Klf6	754.25	0.617778	Up	5.45106e-05	0.00799165	6.28168
117	OWTvsYWT	117	Mboat1	243.589	0.725352	Up	4.4881e-05	0.00702179	4.68151
118	OWTvsYWT	118	Agtr1a	95.8934	2.0679	Up	7.08137e-08	7.16446e-05	3.37997
119	OWTvsYWT	119	Serpinb6a	581.461	0.495481	Up	0.000208729	0.0201763	5.9136
120	OWTvsYWT	120	Phactr1	406.232	1.08159	Up	1.452e-05	0.00310361	5.42937
121	OWTvsYWT	121	Hk3	475.582	0.79152	Up	0.000153422	0.0170583	5.64125
122	OWTvsYWT	122	Klhl3	114.043	0.676471	Up	0.000275	0.0248417	3.61023
123	OWTvsYWT	123	Fam169a	126.47	1.11699	Up	3.03551e-05	0.00529504	3.77174
124	OWTvsYWT	124	Naip2	200.916	0.578286	Up	0.000606275	0.0406104	4.39347
125	OWTvsYWT	125	Ocln	216.235	0.953992	Up	0.000178757	0.0183292	4.52806
126	OWTvsYWT	126	Emb	637.252	0.584152	Up	4.78262e-05	0.00733141	6.04942
127	OWTvsYWT	127	Zfp503	17.8619	2.39737	Up	8.38736e-05	0.0106072	1.04543
128	OWTvsYWT	128	Gprin2	66.9718	1.16606	Up	0.000102968	0.0124019	2.87262
129	OWTvsYWT	129	Syt15	80.7213	2.1363	Up	1.11795e-05	0.00269492	3.1485
130	OWTvsYWT	130	Bmpr1a	165.463	1.56139	Up	7.47942e-11	2.83769e-07	4.15358
131	OWTvsYWT	131	Bmp4	147.231	1.59006	Up	5.62562e-05	0.00811325	3.98507
132	OWTvsYWT	132	Rec8	358.26	0.653535	Up	0.000165969	0.0177376	5.23307
133	OWTvsYWT	133	Phf11d	184.402	1.65917	Up	5.67341e-07	0.000344399	4.30631
134	OWTvsYWT	134	Cysltr2	258.79	1.08895	Up	1.0067e-07	8.54071e-05	4.76135
135	OWTvsYWT	135	Lpar6	813.415	0.662235	Up	0.000544015	0.0378714	6.41837
136	OWTvsYWT	136	Gpr183	507.05	2.46332	Up	9.39733e-08	8.54071e-05	5.75977
137	OWTvsYWT	137	Ptger4	986.513	0.899969	Up	0.000377992	0.0308409	6.69623
138	OWTvsYWT	138	Osmr	133.604	1.32674	Up	7.09585e-05	0.00963598	3.8717
139	OWTvsYWT	139	4930556M19Rik	102.061	0.785528	Up	0.000747642	0.0468852	3.45007
140	OWTvsYWT	140	Oxr1	1740.31	0.661508	Up	2.1696e-05	0.00427608	7.50496
141	OWTvsYWT	141	Fam84b	769.425	0.606729	Up	0.000401376	0.032229	6.34269
142	OWTvsYWT	142	Ly6c1	33.5386	2.15378	Up	0.000603498	0.0406104	1.77493
143	OWTvsYWT	143	Apol7e	214.65	0.973904	Up	0.000432379	0.0329738	4.52009
144	OWTvsYWT	144	Plxnb2	1092.69	0.892158	Up	0.000179959	0.0183292	6.84153
145	OWTvsYWT	145	Cpne8	331.394	0.937497	Up	0.000160912	0.0174428	5.13168
146	OWTvsYWT	146	Gm35853	83.3953	1.51195	Up	0.000274579	0.0248417	3.19436
147	OWTvsYWT	147	Emp2	46.6012	2.25462	Up	1.10402e-06	0.000523582	2.35949
148	OWTvsYWT	148	Igll1	30.7042	3.21266	Up	8.94326e-05	0.0111248	1.6988
149	OWTvsYWT	149	Cldn5	461.589	2.39452	Up	7.69762e-05	0.0100706	5.65411
150	OWTvsYWT	150	Iglv3	6186.11	5.95081	Up	0.0007632	0.0474686	9.1746
151	OWTvsYWT	151	Fetub	28.5726	1.51189	Up	0.000743736	0.0468338	1.69441
152	OWTvsYWT	152	Rtp4	688.62	1.03599	Up	3.34365e-06	0.00107964	6.17333
153	OWTvsYWT	153	Alcam	647.111	1.08476	Up	9.69229e-05	0.0118621	6.12418
154	OWTvsYWT	154	Cldnd1	988.712	0.626616	Up	0.000160429	0.0174428	6.66402
155	OWTvsYWT	155	Jam2	669.334	1.43183	Up	1.0696e-05	0.00266103	6.14839
156	OWTvsYWT	156	Erg	454.691	0.639066	Up	0.000184195	0.0186079	5.58491
157	OWTvsYWT	157	Ripk4	70.6281	2.31084	Up	2.85633e-11	1.44492e-07	2.96021
158	OWTvsYWT	158	Pde9a	220.49	1.27646	Up	4.21553e-05	0.00673419	4.53763
159	OWTvsYWT	159	C4b	248.695	2.34616	Up	1.35352e-05	0.00300489	4.79085
160	OWTvsYWT	160	Ddr1	58.7505	1.22312	Up	0.000174973	0.0181745	2.69345
161	OWTvsYWT	161	Gm8909	50.7719	1.17133	Up	0.000364764	0.0301904	2.46165
162	OWTvsYWT	162	Enpp5	1607.81	1.26167	Up	7.65534e-09	1.16177e-05	7.40208
163	OWTvsYWT	163	Enpp4	766.085	0.687454	Up	2.24985e-05	0.00432199	6.31534
164	OWTvsYWT	164	Rftn1	2461.6	0.513606	Up	0.000827747	0.0498488	7.97122
165	OWTvsYWT	165	Ehd3	1471.75	1.23604	Up	1.64809e-06	0.000625286	7.26832
166	OWTvsYWT	166	Xdh	229.062	1.22379	Up	4.74286e-06	0.00138419	4.59489
167	OWTvsYWT	167	1810073O08Rik	806.07	1.16943	Up	1.48073e-05	0.00312104	6.39876
168	OWTvsYWT	168	Gm35551	291.777	1.07517	Up	5.92102e-05	0.00832012	4.94672
169	OWTvsYWT	169	Epcam	235.708	2.14965	Up	7.98182e-05	0.0102654	4.54211
170	OWTvsYWT	170	Impact	489.61	0.477488	Up	0.000364859	0.0301904	5.68208
171	OWTvsYWT	171	Mocos	114.137	1.03214	Up	5.09892e-06	0.00146002	3.59825
172	OWTvsYWT	172	Cystm1	28.3287	1.51176	Up	0.00017591	0.0181745	1.66322
173	OWTvsYWT	173	Pcdhb16	35.2626	1.87735	Up	0.000118402	0.013822	2.02427
174	OWTvsYWT	174	Diaph1	849.844	0.557192	Up	5.72509e-06	0.0015515	6.46327
175	OWTvsYWT	175	Synpo	56.8025	1.60093	Up	1.4515e-05	0.00310361	2.66632
176	OWTvsYWT	176	Efemp2	62.8294	1.31899	Up	6.03053e-06	0.0016056	2.78513
177	OWTvsYWT	177	Rorb	149.185	2.24951	Up	5.10417e-08	5.95853e-05	4.01969
178	OWTvsYWT	178	Aldh1a1	2483.62	0.695702	Up	3.94392e-05	0.0064358	8.00461
179	OWTvsYWT	179	Gda	591.83	1.42053	Up	6.482e-09	1.09301e-05	5.98588
180	OWTvsYWT	180	Pip5k1b	122.418	0.828554	Up	4.92222e-05	0.00746996	3.68287
181	OWTvsYWT	181	Sgms1	1889.79	0.471879	Up	0.000293241	0.0261778	7.6292
182	OWTvsYWT	182	Ide	1998.1	0.772223	Up	0.000198442	0.0193048	7.69088
183	OWTvsYWT	183	Myof	806.465	0.902877	Up	4.1541e-06	0.00126085	6.42054
184	OWTvsYWT	184	Dntt	24.7874	2.85663	Up	0.000714186	0.0455399	1.37533
185	OWTvsYWT	185	Ar	39.257	2.04189	Up	5.53606e-07	0.000344399	2.11736
186	OWTvsYWT	186	mt-Tp	31.0683	1.58224	Up	0.000388985	0.0314002	1.7556
187	OWTvsYWT	187	Ilkap	897.318	-0.410328	Down	5.4101e-05	0.00799165	6.51864
188	OWTvsYWT	188	Cxcr4	197.138	-1.13914	Down	0.000555827	0.038517	4.36778
189	OWTvsYWT	189	Kmo	37.863	-3.47034	Down	2.61738e-05	0.0047857	1.92001
190	OWTvsYWT	190	Cenpf	211.166	-1.33277	Down	0.000788195	0.0483685	4.42951
191	OWTvsYWT	191	Zmynd19	497.286	-0.608069	Down	2.86948e-05	0.00506364	5.65957
192	OWTvsYWT	192	Arhgap15	450.208	-0.869604	Down	7.11142e-05	0.00963598	5.52986
193	OWTvsYWT	193	Nusap1	403.903	-0.843971	Down	0.000134717	0.0152572	5.34653
194	OWTvsYWT	194	Cd40	40.6685	-2.68915	Down	0.000517469	0.0366968	2.01529
195	OWTvsYWT	195	Fabp4	50.2162	-1.65183	Down	0.00052691	0.036985	2.39684
196	OWTvsYWT	196	Fcrl1	51.6488	-2.85109	Down	1.11874e-05	0.00269492	2.38095
197	OWTvsYWT	197	Pmf1	423.537	-0.515301	Down	0.000753489	0.0470574	5.4196
198	OWTvsYWT	198	Prpf3	598.872	-0.558271	Down	0.000425273	0.0327611	5.93701
199	OWTvsYWT	199	Nans	554.369	-0.82662	Down	2.79713e-05	0.00499403	5.79283
200	OWTvsYWT	200	Dynll1	1315.28	-0.798377	Down	1.26628e-05	0.00286821	7.04373
201	OWTvsYWT	201	Gm24407	13.8909	-3.00265	Down	0.000198058	0.0193048	0.613654
202	OWTvsYWT	202	Dhx37	635.581	-0.46497	Down	0.00032779	0.0282644	6.01315
203	OWTvsYWT	203	Nsun5	606.462	-0.398887	Down	0.000357364	0.0301904	5.94727
204	OWTvsYWT	204	Map11	308.635	-0.71867	Down	0.000624478	0.0413846	4.9957
205	OWTvsYWT	205	Igkv12-46	31103.5	-6.74002	Down	5.3808e-06	0.00148471	11.2268
206	OWTvsYWT	206	Igkv6-32	10683.6	-7.48806	Down	0.00022147	0.020876	9.71772
207	OWTvsYWT	207	Lockd	192.334	-0.743788	Down	0.000212989	0.0204577	4.30648
208	OWTvsYWT	208	Rps4l	166.342	-0.908665	Down	0.000785911	0.0483685	4.08575
209	OWTvsYWT	209	Lig1	1180.76	-0.654994	Down	0.000511403	0.0364369	6.89151
210	OWTvsYWT	210	Cd22	256.605	-2.89771	Down	0.000463839	0.0343495	4.60876
211	OWTvsYWT	211	Gm29439	47.9283	-4.0392	Down	6.11502e-07	0.000356929	2.23594
212	OWTvsYWT	212	Irf3	795.368	-0.365909	Down	0.00049882	0.0360481	6.34782
213	OWTvsYWT	213	Picalm	305.509	-0.473821	Down	0.000449696	0.0336187	4.97641
214	OWTvsYWT	214	Hbb-bs	1068.85	-2.13239	Down	0.000189357	0.0187722	6.7395
215	OWTvsYWT	215	Cd19	337.314	-2.75754	Down	0.000117434	0.0138154	5.0006
216	OWTvsYWT	216	Fcer2a	128.488	-2.21194	Down	1.19471e-06	0.00054942	3.65689
217	OWTvsYWT	217	Psd3	118.381	-0.981855	Down	0.000607443	0.0406104	3.66859
218	OWTvsYWT	218	Ushbp1	19.5634	-2.39642	Down	0.00059059	0.0401919	1.14763
219	OWTvsYWT	219	H2afx	1193.14	-0.620679	Down	0.00022829	0.021386	6.90099
220	OWTvsYWT	220	Cxcr5	86.8829	-3.4793	Down	2.47537e-06	0.000894432	3.08836
221	OWTvsYWT	221	Stag1	636.17	-0.60441	Down	0.000364041	0.0301904	6.03868
222	OWTvsYWT	222	Ltv1	627.512	-0.469577	Down	1.75434e-05	0.00360633	5.98864
223	OWTvsYWT	223	Snhg15	304.694	-0.786288	Down	1.06852e-05	0.00266103	4.98346
224	OWTvsYWT	224	Hba-a1	819.47	-1.7617	Down	0.000321324	0.0278652	6.35748
225	OWTvsYWT	225	Sparc	39.7937	-1.6319	Down	0.000220039	0.0208707	2.07205
226	OWTvsYWT	226	Fxr2	608.143	-0.46672	Down	0.000376327	0.0308409	5.9616
227	OWTvsYWT	227	Mir142hg	62.1273	-0.932499	Down	0.000403873	0.0322566	2.72145
228	OWTvsYWT	228	1810032O08Rik	176.536	-0.735803	Down	0.00046425	0.0343495	4.20107
229	OWTvsYWT	229	Jmjd6	525.908	-0.368778	Down	0.000831801	0.0498949	5.75396
230	OWTvsYWT	230	Ighv3-6	20836.4	-6.16564	Down	0.000159306	0.0174428	10.6475
231	OWTvsYWT	231	Hist1h4h	18.7683	-1.59124	Down	0.000387012	0.0314002	1.05907
232	OWTvsYWT	232	Ly86	74.9141	-2.77574	Down	1.36622e-05	0.00300489	2.88085
233	OWTvsYWT	233	6720489N17Rik	51.1827	-1.27208	Down	1.05781e-06	0.000517849	2.43186
234	OWTvsYWT	234	Stab1	129.636	-1.22543	Down	0.000329813	0.0282782	3.72905
235	OWTvsYWT	235	Dab2	37.052	-1.82291	Down	3.23205e-06	0.00107964	2.01118
236	OWTvsYWT	236	Tonsl	268.307	-0.716307	Down	0.000814908	0.0494682	4.77809
237	OWTvsYWT	237	Gtse1	177.36	-0.860103	Down	0.000596115	0.0403868	4.16878
238	OWTvsYWT	238	2610318N02Rik	83.7305	-0.805463	Down	0.000826879	0.0498488	3.10387
239	OWTvsYWT	239	Zfp760	193.288	-0.895069	Down	0.000528845	0.036985	4.34736
240	OWTvsYWT	240	Fam173a	273.181	-0.466459	Down	0.000493155	0.0358092	4.8106
241	OWTvsYWT	241	Hspa1b	243.642	-4.72693	Down	9.45009e-10	1.79268e-06	4.67764
242	OWTvsYWT	242	Hspa1a	100.912	-5.52168	Down	7.31914e-10	1.58679e-06	3.41737
243	OWTvsYWT	243	Gm20481	30.7631	-5.76388	Down	1.61158e-06	0.000625286	1.76258
244	OWTvsYWT	244	Polh	155.832	-0.685155	Down	0.00044906	0.0336187	4.01956
245	OWTvsYWT	245	AC109138.6	524.749	-0.326993	Down	0.000444882	0.0335897	5.72355
246	OWTvsYWT	246	Stip1	2602.06	-0.575083	Down	0.000656751	0.0423936	8.04641
247	OWTvsYWT	247	Mta2	3162.43	-0.333837	Down	0.000490106	0.0357589	8.33072
248	OWTvsYWT	248	Ms4a1	307.291	-3.08671	Down	0.000131691	0.0151405	4.87737
249	OWTvsYWT	249	Ms4a4c	32.3213	-3.20539	Down	2.2265e-05	0.00432199	1.7257
250	OWTvsYWT	250	Gm8369	22.8395	-2.35774	Down	0.000266727	0.0243846	1.28477
251	OWTvsYWT	251	Stag2	1066.93	-0.984945	Down	0.000408641	0.0322997	6.77979
252	OWTvsYWT	252	Atp11c	190.188	-1.2569	Down	2.02064e-05	0.00403489	4.29939
253	OWTvsYWT	253	Alas2	106.848	-1.55703	Down	9.29047e-05	0.0114628	3.43298
254	YKOvsYWT	1	Rrs1	798.712	0.437502	Up	0.0016112	0.0284603	6.32878
255	YKOvsYWT	2	Tex30	262.539	0.578851	Up	0.00248296	0.0374185	4.73106
256	YKOvsYWT	3	Mars2	260.685	0.775799	Up	0.000152506	0.00583781	4.73215
257	YKOvsYWT	4	Wdr12	1310.38	0.34424	Up	0.00188492	0.0319691	7.0576
258	YKOvsYWT	5	Xrcc5	562.277	0.400383	Up	0.00346094	0.0470523	5.82923
259	YKOvsYWT	6	Cnot9	986.245	0.46911	Up	0.00256391	0.0383579	6.64682
260	YKOvsYWT	7	Wdfy1	466.869	2.16446	Up	8.32248e-38	1.14051e-33	5.59472
261	YKOvsYWT	8	Ndufa10	1376.23	0.320239	Up	0.00165033	0.0289702	7.12045
262	YKOvsYWT	9	Steap3	349.289	1.32067	Up	0.00053336	0.0137649	5.11592
263	YKOvsYWT	10	Gm26616	123.736	0.781533	Up	0.000233878	0.0076493	3.66096
264	YKOvsYWT	11	Prdx6	6986.54	0.410178	Up	0.000767725	0.0177418	9.47042
265	YKOvsYWT	12	Uck2	1746.43	0.462992	Up	1.66439e-05	0.00124639	7.46464
266	YKOvsYWT	13	Fh1	1019.49	0.327513	Up	0.00084654	0.0188634	6.68892
267	YKOvsYWT	14	Parp1	2687.52	0.431951	Up	7.34853e-05	0.00348458	8.08496
268	YKOvsYWT	15	Dusp10	71.1711	1.11022	Up	0.00160427	0.0284603	2.88767
269	YKOvsYWT	16	Iars2	1148.77	0.41972	Up	0.000935225	0.0202787	6.87053
270	YKOvsYWT	17	Ptpn14	304.454	1.18044	Up	0.000169105	0.00620805	4.97584
271	YKOvsYWT	18	Ints7	1347.04	0.594257	Up	8.32476e-05	0.00375271	7.09878
272	YKOvsYWT	19	Optn	604.103	1.52007	Up	6.58573e-08	1.76962e-05	5.91698
273	YKOvsYWT	20	4930551O13Rik	58.8994	1.47605	Up	0.000101238	0.00425572	2.61186
274	YKOvsYWT	21	Tubb4b	5347.51	0.433728	Up	4.13248e-05	0.00237947	9.07619
275	YKOvsYWT	22	Ubac1	853.27	0.487958	Up	0.000210189	0.0072119	6.4384
276	YKOvsYWT	23	Surf6	574.013	0.357218	Up	0.000394765	0.0112005	5.87928
277	YKOvsYWT	24	Olfm1	34.2535	2.28838	Up	1.7574e-05	0.00130181	1.84077
278	YKOvsYWT	25	Gfi1b	1635.28	0.728941	Up	9.04973e-05	0.00396222	7.36755
279	YKOvsYWT	26	Cercam	392.637	0.768604	Up	2.97445e-07	6.36904e-05	5.31416
280	YKOvsYWT	27	Nup188	912.091	0.58854	Up	6.72803e-05	0.00331658	6.53169
281	YKOvsYWT	28	Gm14471	99.1147	0.570227	Up	0.00139047	0.0264087	3.36422
282	YKOvsYWT	29	Ptpa	2305.3	0.494287	Up	1.88632e-05	0.00135341	7.86833
283	YKOvsYWT	30	Ass1	358.159	1.22308	Up	5.04968e-07	9.35145e-05	5.14979
284	YKOvsYWT	31	Nup214	1015.49	0.617065	Up	6.17832e-05	0.00315924	6.69876
285	YKOvsYWT	32	Fam78a	215.028	0.652669	Up	0.000492758	0.0131377	4.44628
286	YKOvsYWT	33	Pomt1	612.536	0.490201	Up	0.00139293	0.0264087	5.9603
287	YKOvsYWT	34	Fpgs	617.196	0.573713	Up	8.45228e-05	0.00378192	5.9687
288	YKOvsYWT	35	Stxbp1	607.125	0.539594	Up	0.00145106	0.0269083	5.96316
289	YKOvsYWT	36	Stom	1392.32	0.952488	Up	1.05067e-05	0.000947262	7.11336
290	YKOvsYWT	37	Psmb7	857.311	0.275734	Up	0.000999213	0.0210019	6.43629
291	YKOvsYWT	38	Psmd14	1179.2	0.224708	Up	0.00214384	0.0342814	6.89342
292	YKOvsYWT	39	Atp5g3	2409.95	0.291392	Up	0.00297789	0.0421146	7.92151
293	YKOvsYWT	40	Nfe2l2	1396.44	0.366787	Up	0.00288008	0.0412207	7.15723
294	YKOvsYWT	41	Nat10	1009.58	0.588323	Up	8.44686e-05	0.00378192	6.67447
295	YKOvsYWT	42	Cd59a	345.653	1.11536	Up	1.37698e-12	1.57251e-09	5.15108
296	YKOvsYWT	43	Ndufaf1	347.677	0.389761	Up	0.00120633	0.0242753	5.14491
297	YKOvsYWT	44	Stard9	238.264	0.628993	Up	0.000104537	0.00434115	4.64091
298	YKOvsYWT	45	Cdan1	583.628	0.57547	Up	0.00271086	0.0397249	5.9021
299	YKOvsYWT	46	Gatm	934.095	0.870421	Up	1.61737e-05	0.00123629	6.546
300	YKOvsYWT	47	Snrnp200	2907.86	0.542268	Up	5.71563e-06	0.000648837	8.21363
301	YKOvsYWT	48	Polr1b	1364.95	0.643039	Up	1.34796e-05	0.00111955	7.10734
302	YKOvsYWT	49	Nop56	2825.34	0.345377	Up	0.00228752	0.0357112	8.16248
303	YKOvsYWT	50	Cdc25b	364.311	0.845981	Up	0.00097022	0.0206323	5.20495
304	YKOvsYWT	51	Cst7	47.3814	2.05776	Up	8.03152e-05	0.00368107	2.27945
305	YKOvsYWT	52	Acss1	912.176	0.786727	Up	0.000135481	0.00538155	6.50788
306	YKOvsYWT	53	Cdk5rap1	317.467	1.18606	Up	0.00072213	0.0168587	5.03409
307	YKOvsYWT	54	Ahcy	567.826	0.551295	Up	0.0014921	0.0273366	5.8488
308	YKOvsYWT	55	Srsf6	2678.22	0.300796	Up	0.00270082	0.0397088	8.08751
309	YKOvsYWT	56	Ddx27	1356.99	0.381137	Up	0.000252936	0.0080798	7.10989
310	YKOvsYWT	57	Zfp217	103.931	0.718805	Up	0.00279472	0.0404758	3.4417
311	YKOvsYWT	58	Cstf1	772.917	0.318713	Up	0.0026122	0.038826	6.30431
312	YKOvsYWT	59	Gm20721	7401.28	0.2802	Up	0.00344519	0.0469313	9.5427
313	YKOvsYWT	60	Gid8	311.252	0.586552	Up	1.57934e-05	0.00123629	4.97389
314	YKOvsYWT	61	Rtel1	391.686	0.649519	Up	0.000448055	0.0123793	5.32489
315	YKOvsYWT	62	Zbtb46	194.902	1.09903	Up	0.0023274	0.0360392	4.31726
316	YKOvsYWT	63	Gnb4	599.927	0.783874	Up	0.00216751	0.0344989	5.92004
317	YKOvsYWT	64	Noct	130.946	0.945444	Up	0.00016903	0.00620805	3.73459
318	YKOvsYWT	65	Ppm1l	296.156	0.587719	Up	0.00123526	0.0246047	4.92439
319	YKOvsYWT	66	Tmem131l	1235.01	0.451447	Up	0.000411542	0.0116045	6.98613
320	YKOvsYWT	67	Hdgf	5016.98	0.643516	Up	1.43674e-06	0.000209458	8.97547
321	YKOvsYWT	68	Slc25a44	476.62	0.565019	Up	0.000756956	0.0175522	5.60997
322	YKOvsYWT	69	Sema4a	47.974	1.39502	Up	0.0028696	0.0412207	2.32761
323	YKOvsYWT	70	Ubqln4	1177.29	0.362955	Up	0.00345313	0.0469927	6.91344
324	YKOvsYWT	71	Dap3	1118.65	0.377763	Up	0.000674106	0.0160381	6.82848
325	YKOvsYWT	72	Hcn3	68.4137	1.20046	Up	0.000459051	0.0125817	2.82131
326	YKOvsYWT	73	Scamp3	908.021	0.535929	Up	4.91405e-05	0.00266174	6.52358
327	YKOvsYWT	74	Gm16069	324.741	0.590629	Up	0.000222286	0.00746619	5.04271
328	YKOvsYWT	75	Pygo2	737.648	0.452394	Up	7.10412e-05	0.00341596	6.23279
329	YKOvsYWT	76	Cdc42se1	1451.04	0.301655	Up	0.00159735	0.0284603	7.20755
330	YKOvsYWT	77	Sf3b4	953.246	0.471818	Up	0.000636956	0.0154493	6.59362
331	YKOvsYWT	78	Chd1l	696.145	0.509514	Up	5.71644e-05	0.003013	6.13991
332	YKOvsYWT	79	Igsf3	115.336	0.929913	Up	0.000181971	0.0065281	3.59409
333	YKOvsYWT	80	Slc16a1	1323.34	0.656851	Up	4.51416e-05	0.00253243	7.05252
334	YKOvsYWT	81	4933431E20Rik	271.845	0.526271	Up	0.0020687	0.0337897	4.80803
335	YKOvsYWT	82	Gstm5	734.472	0.580183	Up	0.000969657	0.0206323	6.22149
336	YKOvsYWT	83	Ap1ar	763.737	0.5443	Up	0.000233807	0.0076493	6.2858
337	YKOvsYWT	84	Fam241a	219.891	0.864682	Up	7.84406e-05	0.00363159	4.47118
338	YKOvsYWT	85	Gstcd	94.6341	0.599768	Up	0.00199732	0.0331372	3.3083
339	YKOvsYWT	86	Aco1	686.743	0.390198	Up	0.000545582	0.0139751	6.12467
340	YKOvsYWT	87	Bag1	2074.33	0.419579	Up	0.000188531	0.00669335	7.70296
341	YKOvsYWT	88	Nol6	1462.3	0.511446	Up	0.00194382	0.0325512	7.21378
342	YKOvsYWT	89	Ubap2	1314.33	0.538346	Up	0.000842193	0.0188268	7.06434
343	YKOvsYWT	90	1700022I11Rik	1417.33	0.291145	Up	0.00304287	0.0427687	7.15925
344	YKOvsYWT	91	Ncbp1	1204.7	0.363201	Up	0.0015117	0.027585	6.92221
345	YKOvsYWT	92	Ugcg	1603.24	0.811096	Up	0.000298012	0.00909567	7.33079
346	YKOvsYWT	93	Alad	1347.52	0.848277	Up	6.29834e-11	4.79514e-08	7.07397
347	YKOvsYWT	94	Leprot	1023.57	0.473338	Up	0.00195854	0.0326917	6.69839
348	YKOvsYWT	95	Cpt2	544.28	0.416576	Up	0.00180799	0.0309709	5.7965
349	YKOvsYWT	96	Kti12	798.779	0.366859	Up	0.000812309	0.018309	6.34579
350	YKOvsYWT	97	Mast2	395.115	0.573076	Up	0.00362168	0.0484209	5.33567
351	YKOvsYWT	98	Urod	1260.58	0.542412	Up	3.68674e-08	1.08176e-05	6.99251
352	YKOvsYWT	99	Ybx1	4800.15	0.424175	Up	9.6608e-06	0.000900623	8.91402
353	YKOvsYWT	100	Cited4	189.602	1.04914	Up	1.55521e-05	0.00122486	4.25027
354	YKOvsYWT	101	Smap2	1183.35	0.550434	Up	0.00103316	0.0215174	6.8922
355	YKOvsYWT	102	Thrap3	2072.97	0.4315	Up	0.000584714	0.0145955	7.73007
356	YKOvsYWT	103	Mecr	381.816	0.426989	Up	0.00152697	0.0277897	5.28099
357	YKOvsYWT	104	Srsf4	1534.35	0.263555	Up	0.00224042	0.0353718	7.2935
358	YKOvsYWT	105	Arid1a	1118.97	0.51692	Up	0.00210319	0.0338882	6.8489
359	YKOvsYWT	106	Srrm1	1531.09	0.440607	Up	0.00226307	0.0355404	7.28735
360	YKOvsYWT	107	E2f2	118.054	1.20401	Up	0.000560101	0.0141418	3.57124
361	YKOvsYWT	108	Capzb	3525.71	0.242916	Up	0.00199055	0.0330648	8.48366
362	YKOvsYWT	109	Mrto4	605.94	0.469299	Up	0.000794056	0.0180117	5.92769
363	YKOvsYWT	110	Emc1	1283.29	0.373534	Up	0.0036344	0.0484964	7.03575
364	YKOvsYWT	111	Necap2	1171.74	0.963195	Up	4.26239e-07	8.46547e-05	6.86582
365	YKOvsYWT	112	Casp9	342.651	0.569256	Up	0.00171969	0.0298691	5.12953
366	YKOvsYWT	113	Tmem51	41.6625	1.26075	Up	6.21523e-05	0.0031663	2.16197
367	YKOvsYWT	114	Exosc10	1432.03	0.341728	Up	2.59284e-05	0.00167605	7.18569
368	YKOvsYWT	115	Srm	2132.47	0.515538	Up	0.00191526	0.0323715	7.73824
369	YKOvsYWT	116	Dnajc11	1059.08	0.463308	Up	0.000165521	0.00613053	6.74825
370	YKOvsYWT	117	Nol9	905.301	0.576799	Up	4.89682e-05	0.00266174	6.52359
371	YKOvsYWT	118	Kcnab2	997.411	0.607644	Up	0.000560612	0.0141418	6.64754
372	YKOvsYWT	119	Dffb	251.658	0.567064	Up	0.000513173	0.013388	4.6877
373	YKOvsYWT	120	Smim1	537.378	0.515815	Up	0.00247659	0.0374185	5.77747
374	YKOvsYWT	121	Ints11	1056.74	0.373331	Up	0.0024823	0.0374185	6.75432
375	YKOvsYWT	122	Abcb4	921.261	1.38859	Up	0.00287623	0.0412207	6.51899
376	YKOvsYWT	123	Fam126a	692.021	0.544059	Up	2.43278e-05	0.00161057	6.12988
377	YKOvsYWT	124	Hadha	1071.61	0.331149	Up	4.11142e-05	0.00237734	6.76901
378	YKOvsYWT	125	Cenpa	789.751	0.793933	Up	0.000527834	0.0136532	6.30724
379	YKOvsYWT	126	Cad	2466.87	0.87042	Up	6.08219e-05	0.00312543	7.95993
380	YKOvsYWT	127	Eif2b4	758.768	0.391415	Up	0.000184684	0.00657379	6.26202
381	YKOvsYWT	128	Ppm1g	1994.02	0.47174	Up	0.000245807	0.00794466	7.6489
382	YKOvsYWT	129	Spon2	44.8194	2.07371	Up	0.00227496	0.0355891	2.23613
383	YKOvsYWT	130	Add1	3306.14	0.427598	Up	0.000133994	0.00535352	8.39454
384	YKOvsYWT	131	Tbc1d14	725.402	0.504245	Up	0.00197542	0.0329332	6.21916
385	YKOvsYWT	132	Pgm2	747.84	0.455613	Up	9.71717e-05	0.00413208	6.23941
386	YKOvsYWT	133	Klf3	724.864	0.434861	Up	0.000909124	0.019902	6.21764
387	YKOvsYWT	134	A730089K16Rik	366.17	0.774364	Up	0.000137479	0.00542945	5.22993
388	YKOvsYWT	135	Noa1	834.749	0.425535	Up	0.00115794	0.0235087	6.40807
389	YKOvsYWT	136	Cox18	332.891	1.08078	Up	5.3164e-17	1.45712e-13	5.08856
390	YKOvsYWT	137	Naaa	134.187	1.24879	Up	1.78689e-08	5.83035e-06	3.80492
391	YKOvsYWT	138	Plac8	563.594	1.75494	Up	0.00136378	0.0260423	5.80424
392	YKOvsYWT	139	Gpat3	39.5457	1.13862	Up	0.00229568	0.0357906	2.12659
393	YKOvsYWT	140	Ptpn13	86.5248	1.22301	Up	0.000191645	0.00676883	3.19507
394	YKOvsYWT	141	Nudt9	711.626	0.38626	Up	0.00215213	0.0343339	6.16737
395	YKOvsYWT	142	Lrrc8c	901.819	0.58825	Up	0.000631119	0.0153349	6.51398
396	YKOvsYWT	143	Dipk1a	531.002	0.416585	Up	0.000575643	0.0144216	5.76182
397	YKOvsYWT	144	Slc26a1	287.442	3.61725	Up	2.47802e-37	1.69794e-33	4.81914
398	YKOvsYWT	145	Chfr	437.01	0.545406	Up	0.0011553	0.0235087	5.4816
399	YKOvsYWT	146	Noc4l	1094.57	0.605154	Up	0.000782925	0.0178957	6.78927
400	YKOvsYWT	147	Ube3b	1638.41	0.513244	Up	0.00062614	0.015268	7.38939
401	YKOvsYWT	148	Gcn1l1	1767.98	0.586597	Up	0.000203896	0.0070629	7.49301
402	YKOvsYWT	149	Prkab1	590.208	0.441489	Up	0.00252547	0.0378654	5.90732
403	YKOvsYWT	150	Taok3	1477.71	0.564589	Up	1.37042e-05	0.00113134	7.2272
404	YKOvsYWT	151	Anapc5	4652.3	0.373181	Up	6.69221e-05	0.00331083	8.88025
405	YKOvsYWT	152	Kdm2b	744.316	0.597429	Up	7.53556e-05	0.00356035	6.24948
406	YKOvsYWT	153	Vps33a	865.586	0.627486	Up	0.000103754	0.00433491	6.46476
407	YKOvsYWT	154	Scarb1	878.883	0.504648	Up	0.000557216	0.0141418	6.48357
408	YKOvsYWT	155	Bri3bp	626.635	0.582988	Up	1.8189e-05	0.00132586	5.98475
409	YKOvsYWT	156	Stx2	704.943	1.08609	Up	1.06017e-05	0.000949578	6.13898
410	YKOvsYWT	157	Kctd7	210.925	0.569484	Up	0.00155153	0.0280875	4.44133
411	YKOvsYWT	158	Tyw1	832.056	0.390959	Up	0.00159952	0.0284603	6.4011
412	YKOvsYWT	159	Rcc1l	483.103	0.472437	Up	0.000228415	0.00759757	5.61808
413	YKOvsYWT	160	Pom121	969.497	0.587699	Up	0.000789921	0.017979	6.62935
414	YKOvsYWT	161	Mdh2	3747.45	0.436999	Up	1.87022e-07	4.27918e-05	8.55881
415	YKOvsYWT	162	Lrwd1	1169.09	0.418679	Up	0.00139521	0.0264087	6.89271
416	YKOvsYWT	163	Mospd3	802.419	0.78364	Up	3.10886e-05	0.0018935	6.3416
417	YKOvsYWT	164	Agfg2	292.352	0.539309	Up	0.000504505	0.013347	4.89333
418	YKOvsYWT	165	Mcm7	3012.02	0.615601	Up	0.000773103	0.0177762	8.24198
419	YKOvsYWT	166	Sun1	887.202	0.493513	Up	0.000542509	0.0139224	6.50441
420	YKOvsYWT	167	Ints1	1043.02	0.464711	Up	0.00268844	0.0396511	6.73826
421	YKOvsYWT	168	Mad1l1	643.868	0.368162	Up	0.000438065	0.0121746	6.02912
422	YKOvsYWT	169	Eif3b	5354.6	0.502729	Up	8.63991e-06	0.000845724	9.07581
423	YKOvsYWT	170	Brat1	625.874	0.614994	Up	0.000717272	0.0168026	6.00587
424	YKOvsYWT	171	Amz1	306.444	0.56668	Up	6.83408e-05	0.00335678	4.96905
425	YKOvsYWT	172	Gna12	1409.85	0.504356	Up	0.000502849	0.0133289	7.16031
426	YKOvsYWT	173	Card11	88.169	1.44165	Up	0.00307089	0.0430742	3.12176
427	YKOvsYWT	174	Cyth3	885.801	0.71748	Up	0.00021413	0.00728147	6.50231
428	YKOvsYWT	175	Eif2ak1	1372.56	0.339593	Up	0.000913354	0.0199041	7.1198
429	YKOvsYWT	176	Aimp2	704.66	0.434391	Up	0.000200413	0.00700626	6.14953
430	YKOvsYWT	177	Lnx2	314.463	0.443083	Up	0.00056336	0.0141481	5.01672
431	YKOvsYWT	178	Asns	1180.08	0.796263	Up	1.34321e-05	0.00111955	6.86085
432	YKOvsYWT	179	Tspan33	438.108	0.793482	Up	6.48079e-07	0.000113863	5.47404
433	YKOvsYWT	180	Zc3hc1	611.936	0.410875	Up	0.00119441	0.0241063	5.96731
434	YKOvsYWT	181	Chchd3	773.799	0.416159	Up	7.56028e-05	0.00356035	6.29018
435	YKOvsYWT	182	Aqp1	1864.66	1.27196	Up	0.00144199	0.0269083	7.53377
436	YKOvsYWT	183	Snca	62.1473	1.66841	Up	8.02817e-07	0.000130974	2.6787
437	YKOvsYWT	184	Gadd45a	187.107	0.720663	Up	0.00111893	0.0228864	4.2575
438	YKOvsYWT	185	Igkv9-124	272.801	6.87451	Up	0.000287023	0.00885892	4.6763
439	YKOvsYWT	186	Igkv15-103	822.74	9.22278	Up	5.0244e-06	0.000614771	6.23898
440	YKOvsYWT	187	Igkv10-94	1108.16	4.94464	Up	0.00317047	0.0441766	6.66961
441	YKOvsYWT	188	Igkv4-90	210.057	8.05392	Up	1.25945e-05	0.00107872	4.2694
442	YKOvsYWT	189	Igkv4-68	3074.35	6.13041	Up	0.0033763	0.0462241	8.11881
443	YKOvsYWT	190	Igkv5-48	1571.4	7.88662	Up	9.94874e-06	0.000917576	7.23253
444	YKOvsYWT	191	Igkv8-28	1094.3	10.1391	Up	4.76873e-06	0.000591221	6.63299
445	YKOvsYWT	192	Igkv6-20	12873.5	8.51273	Up	5.0487e-07	9.35145e-05	10.1252
446	YKOvsYWT	193	Igkv8-19	375.596	9.21971	Up	6.03294e-06	0.000668205	5.0919
447	YKOvsYWT	194	Igkv3-1	270.218	7.90941	Up	3.24952e-05	0.00196174	4.64026
448	YKOvsYWT	195	Immt	1979.44	0.330094	Up	0.000203461	0.0070629	7.64606
449	YKOvsYWT	196	Polr1a	806.913	0.652536	Up	0.000966102	0.0206323	6.35839
450	YKOvsYWT	197	St3gal5	285.505	1.0944	Up	0.000108382	0.00446026	4.82418
451	YKOvsYWT	198	Usp39	786.491	0.366232	Up	3.03231e-05	0.00187184	6.31039
452	YKOvsYWT	199	Mogs	2400.8	0.432282	Up	0.00162477	0.0285825	7.91429
453	YKOvsYWT	200	Pcbp1	4798.78	0.340657	Up	0.00141445	0.0265894	8.92334
454	YKOvsYWT	201	Aplf	220.816	0.793477	Up	7.1472e-07	0.000122432	4.49114
455	YKOvsYWT	202	Eefsec	868.751	0.418911	Up	0.000155972	0.00589965	6.46584
456	YKOvsYWT	203	Ruvbl1	1771.24	0.305184	Up	0.00225345	0.0354978	7.49361
457	YKOvsYWT	204	Slc41a3	247.603	0.672784	Up	0.000389403	0.0110944	4.64469
458	YKOvsYWT	205	Nup210	3412.24	0.610899	Up	0.00281045	0.0405415	8.43767
459	YKOvsYWT	206	Tamm41	420.359	0.497758	Up	0.000509267	0.013388	5.41218
460	YKOvsYWT	207	Bcl2l13	783.964	0.659526	Up	4.52748e-05	0.00253243	6.3004
461	YKOvsYWT	208	Phb2	2510.5	0.526337	Up	1.12105e-05	0.000982588	7.97654
462	YKOvsYWT	209	Gm15884	493.4	0.671718	Up	2.42148e-05	0.00161057	5.63394
463	YKOvsYWT	210	Nop2	1445.88	0.440516	Up	0.00144733	0.0269083	7.19645
464	YKOvsYWT	211	Ndufa9	1438.2	0.326178	Up	2.66295e-05	0.00170528	7.17701
465	YKOvsYWT	212	Ybx3	3765.38	0.552548	Up	6.29956e-05	0.00317387	8.56251
466	YKOvsYWT	213	Fam234b	696.94	0.834923	Up	1.18167e-07	2.94428e-05	6.13743
467	YKOvsYWT	214	Cox6b2	372.739	0.797841	Up	0.00295796	0.0419626	5.24278
468	YKOvsYWT	215	Epn1	450.799	0.553591	Up	0.000558118	0.0141418	5.524
469	YKOvsYWT	216	Trim28	3031.23	0.530854	Up	0.000432505	0.0120468	8.26489
470	YKOvsYWT	217	Sae1	2278.49	0.5405	Up	0.000112121	0.00458658	7.84596
471	YKOvsYWT	218	Tmem160	567.988	0.495467	Up	0.00209781	0.0338882	5.83383
472	YKOvsYWT	219	Gm45104	57.3247	9.08175	Up	3.67454e-08	1.08176e-05	2.56866
473	YKOvsYWT	220	Cd3eap	411.675	0.400164	Up	0.00340627	0.0465719	5.38808
474	YKOvsYWT	221	Tomm40	1338.52	0.551499	Up	0.00211068	0.0339493	7.07526
475	YKOvsYWT	222	Gm20512	226.548	0.609292	Up	0.00241478	0.0368434	4.51851
476	YKOvsYWT	223	Zfp61	217.524	0.877953	Up	1.1257e-05	0.000982588	4.48774
477	YKOvsYWT	224	Exosc5	1061.45	0.460262	Up	1.41946e-05	0.00115788	6.75077
478	YKOvsYWT	225	Hnrnpul1	1953.46	0.511305	Up	1.78429e-08	5.83035e-06	7.62998
479	YKOvsYWT	226	Ltbp4	347.136	1.09029	Up	0.00145043	0.0269083	5.17018
480	YKOvsYWT	227	Psmc4	1579.98	0.269401	Up	0.003724	0.0492149	7.31815
481	YKOvsYWT	228	Gmfg	1287.06	1.07498	Up	0.0010297	0.021478	7.01223
482	YKOvsYWT	229	Fbxo27	33.9902	1.57673	Up	0.000513525	0.013388	1.89888
483	YKOvsYWT	230	Hnrnpl	3214.23	0.634231	Up	6.48059e-10	4.03682e-07	8.33943
484	YKOvsYWT	231	Catsperg1	57.7572	0.792344	Up	0.00270347	0.0397088	2.66973
485	YKOvsYWT	232	Gm29439	47.9283	2.0823	Up	0.0022631	0.0355404	2.23594
486	YKOvsYWT	233	Hpn	174.96	2.15431	Up	3.71007e-08	1.08176e-05	4.13751
487	YKOvsYWT	234	Uba2	1959.48	0.39052	Up	0.00245034	0.0372469	7.62957
488	YKOvsYWT	235	Faap24	287.713	0.398085	Up	0.00236324	0.0364295	4.87263
489	YKOvsYWT	236	Klk1b22	35.9219	7.84818	Up	3.32416e-05	0.00199799	1.9421
490	YKOvsYWT	237	Grwd1	1097.4	0.494192	Up	0.00184723	0.0314857	6.79824
491	YKOvsYWT	238	Nipa1	211.01	0.574901	Up	0.000358596	0.0105004	4.43074
492	YKOvsYWT	239	Polg	905.714	0.458964	Up	0.000511944	0.013388	6.52593
493	YKOvsYWT	240	Ints4	1022.36	0.354339	Up	0.000302989	0.00916593	6.70483
494	YKOvsYWT	241	Aqp11	163.083	1.08965	Up	2.18486e-05	0.00150459	4.06766
495	YKOvsYWT	242	Ucp2	4192.17	0.757217	Up	7.40796e-06	0.000751991	8.71181
496	YKOvsYWT	243	Hbb-bt	404.829	1.38708	Up	0.000155936	0.00589965	5.34939
497	YKOvsYWT	244	Hbb-bs	1068.85	1.88085	Up	0.000953335	0.0204772	6.7395
498	YKOvsYWT	245	Rrp8	740.617	0.321785	Up	0.00134586	0.0259405	6.23546
499	YKOvsYWT	246	Gm4366	144.417	1.02576	Up	0.000639914	0.0154936	3.86151
500	YKOvsYWT	247	Xylt1	188.379	0.655234	Up	0.00377983	0.0497587	4.29129
501	YKOvsYWT	248	Gga2	961.622	0.660513	Up	0.000233334	0.0076493	6.59635
502	YKOvsYWT	249	Xpo6	1582.41	0.479395	Up	0.000279746	0.0087526	7.33546
503	YKOvsYWT	250	Sbk1	361.191	0.883031	Up	0.00032557	0.00976282	5.18594
504	YKOvsYWT	251	Doc2a	319.241	0.413749	Up	0.00296989	0.0420448	5.02074
505	YKOvsYWT	252	Ino80e	642.798	0.446392	Up	2.58208e-05	0.00167605	6.02375
506	YKOvsYWT	253	Zg16	184.243	1.13846	Up	0.00136445	0.0260423	4.28238
507	YKOvsYWT	254	Sephs2	1372.98	0.378644	Up	4.32466e-05	0.002468	7.11552
508	YKOvsYWT	255	Prr14	545.205	0.413443	Up	0.00227401	0.0355891	5.79915
509	YKOvsYWT	256	Sec23ip	712.282	0.453467	Up	0.00358831	0.0481628	6.18208
510	YKOvsYWT	257	Nsmce4a	1435.74	0.248827	Up	0.00232155	0.0359892	7.1872
511	YKOvsYWT	258	Oat	1648.03	0.657723	Up	9.23474e-07	0.000142194	7.36986
512	YKOvsYWT	259	Psmd13	1067.34	0.407306	Up	0.00148335	0.0272856	6.75163
513	YKOvsYWT	260	Tfdp1	2180.19	0.433153	Up	0.0019181	0.0323715	7.78289
514	YKOvsYWT	261	Champ1	707.675	0.53054	Up	1.53475e-05	0.00122281	6.16914
515	YKOvsYWT	262	Acsl1	823.55	0.661104	Up	9.87254e-05	0.00417572	6.38875
516	YKOvsYWT	263	Casp3	1600.89	0.766654	Up	5.77819e-05	0.0030223	7.32003
517	YKOvsYWT	264	Gatad2a	1666.91	0.471928	Up	0.00141109	0.0265631	7.40033
518	YKOvsYWT	265	Slc25a42	151.035	0.63297	Up	0.00336533	0.0461646	3.96406
519	YKOvsYWT	266	Mpv17l2	360.796	0.408631	Up	0.00198579	0.0330648	5.19667
520	YKOvsYWT	267	Plvap	123.038	1.42184	Up	7.2483e-05	0.00344898	3.64516
521	YKOvsYWT	268	Pgls	1351.01	0.43439	Up	0.00160873	0.0284603	7.10123
522	YKOvsYWT	269	Prmt9	295.248	0.630337	Up	2.95362e-06	0.00038903	4.91668
523	YKOvsYWT	270	Ddx39	2203.21	0.562921	Up	0.0017025	0.0296456	7.78641
524	YKOvsYWT	271	Mri1	982.04	0.463882	Up	0.00274147	0.0399246	6.65092
525	YKOvsYWT	272	Rnaseh2a	1113.47	0.309801	Up	0.00360021	0.0482581	6.81715
526	YKOvsYWT	273	Dhps	310.724	0.396945	Up	0.00208694	0.0338882	4.98883
527	YKOvsYWT	274	Gm42031	69.6556	3.17789	Up	7.8352e-07	0.000129657	2.80107
528	YKOvsYWT	275	Mylk3	105.226	1.61014	Up	0.00029541	0.00903639	3.41172
529	YKOvsYWT	276	Heatr3	892.982	0.486248	Up	6.49067e-05	0.00325294	6.49481
530	YKOvsYWT	277	Amfr	2427.15	0.351318	Up	0.00367422	0.048885	7.93998
531	YKOvsYWT	278	Nup93	890.646	0.714407	Up	0.000175023	0.00632852	6.49135
532	YKOvsYWT	279	Fam192a	760.447	0.382167	Up	0.000150542	0.00579501	6.27125
533	YKOvsYWT	280	Katnb1	359.519	0.44881	Up	0.00243498	0.0370766	5.20797
534	YKOvsYWT	281	Ndrg4	30.0818	1.30495	Up	0.00214231	0.0342814	1.70823
535	YKOvsYWT	282	Gm45760	564.047	0.433478	Up	0.00076265	0.0176543	5.83208
536	YKOvsYWT	283	Ces2g	1702.42	1.35007	Up	5.26025e-08	1.44173e-05	7.40169
537	YKOvsYWT	284	E2f4	1359.45	0.557584	Up	0.000101847	0.00426821	7.10397
538	YKOvsYWT	285	Ripor1	1985.3	0.580623	Up	0.000376586	0.0108723	7.66401
539	YKOvsYWT	286	Edc4	1310.45	0.542351	Up	0.000267382	0.00845307	7.06638
540	YKOvsYWT	287	Utp4	1018.31	0.588237	Up	9.45634e-06	0.000888463	6.68248
541	YKOvsYWT	288	Psmd7	2165.6	0.315087	Up	8.52753e-05	0.00378192	7.76956
542	YKOvsYWT	289	Vac14	744.146	0.511853	Up	0.00187395	0.0318618	6.23119
543	YKOvsYWT	290	Sf3b3	5331.05	0.400005	Up	0.00160421	0.0284603	9.08299
544	YKOvsYWT	291	Ddx19b	218.045	0.586919	Up	0.00127106	0.0250616	4.49122
545	YKOvsYWT	292	Cmc2	236.264	0.532551	Up	0.00194663	0.0325512	4.57593
546	YKOvsYWT	293	Atmin	681.574	0.475642	Up	0.00168488	0.0294134	6.12008
547	YKOvsYWT	294	Usp10	1400.97	0.482507	Up	0.00143123	0.0267748	7.15384
548	YKOvsYWT	295	Fbxo31	664.261	0.381896	Up	0.00354492	0.0478146	6.07917
549	YKOvsYWT	296	Spg7	725.774	0.392902	Up	0.000971555	0.0206323	6.22083
550	YKOvsYWT	297	Fanca	340.572	0.70638	Up	0.00375143	0.0495276	5.10629
551	YKOvsYWT	298	Rab4a	447.335	1.03363	Up	2.39455e-08	7.45794e-06	5.50549
552	YKOvsYWT	299	Nup133	913.786	0.477443	Up	0.000172786	0.00629748	6.53712
553	YKOvsYWT	300	Gm45890	162.054	0.432135	Up	0.00206173	0.0337516	4.04876
554	YKOvsYWT	301	Abcb10	556.189	0.443468	Up	4.57273e-05	0.00253703	5.82477
555	YKOvsYWT	302	Eif3g	2099.94	0.37213	Up	5.31547e-09	2.60154e-06	7.72259
556	YKOvsYWT	303	Dnmt1	3062.23	0.581663	Up	0.0030643	0.0430258	8.27896
557	YKOvsYWT	304	Smarca4	2193.71	0.457736	Up	0.00235937	0.0364109	7.80526
558	YKOvsYWT	305	Dpy19l1	1008.04	0.587626	Up	1.34451e-05	0.00111955	6.66914
559	YKOvsYWT	306	Foxred1	544.511	0.393475	Up	0.00185163	0.0315214	5.79585
560	YKOvsYWT	307	Sorl1	256.815	1.20276	Up	0.00086007	0.019041	4.69786
561	YKOvsYWT	308	Oaf	208.056	0.843983	Up	0.000198868	0.00697003	4.42718
562	YKOvsYWT	309	H2afx	1193.14	0.561086	Up	0.000805778	0.0182218	6.90099
563	YKOvsYWT	310	Gm44335	256.88	0.673317	Up	0.000218195	0.00739675	4.70004
564	YKOvsYWT	311	Hmbs	1200.32	0.55474	Up	3.92053e-05	0.00232584	6.9092
565	YKOvsYWT	312	Cd3g	34.2125	1.92952	Up	0.00170029	0.0296447	1.8471
566	YKOvsYWT	313	Cep164	96.9763	0.888479	Up	0.00133436	0.0257914	3.33551
567	YKOvsYWT	314	Sdhd	2013.32	0.442946	Up	3.98322e-05	0.00233349	7.66237
568	YKOvsYWT	315	Ppp2r1b	1307.31	0.426007	Up	0.00263284	0.0390059	7.04414
569	YKOvsYWT	316	Hacd3	930.48	0.340868	Up	0.00217073	0.0345102	6.55562
570	YKOvsYWT	317	Aqp9	945.306	0.888198	Up	3.01629e-05	0.00187038	6.58713
571	YKOvsYWT	318	Gm9531	65.51	1.43885	Up	0.000848357	0.0188732	2.73348
572	YKOvsYWT	319	Pik3r4	653.862	0.437903	Up	0.000740701	0.0172336	6.07189
573	YKOvsYWT	320	Rrp9	693.378	0.445384	Up	0.000282085	0.00878568	6.12866
574	YKOvsYWT	321	Ifrd2	1004.94	0.684259	Up	1.3845e-05	0.00113612	6.66195
575	YKOvsYWT	322	Uqcrc1	4500.52	0.449562	Up	0.00135831	0.0260423	8.82859
576	YKOvsYWT	323	Cdc25a	519.193	0.394824	Up	0.00129308	0.0252788	5.71202
577	YKOvsYWT	324	Ubp1	797.361	0.384858	Up	0.00134212	0.0259048	6.35067
578	YKOvsYWT	325	Zdhhc3	1276.9	0.478763	Up	1.52659e-05	0.00122281	7.01933
579	YKOvsYWT	326	Gm10052	44.9001	1.50462	Up	0.000954827	0.0204772	2.20477
580	YKOvsYWT	327	Mthfd1l	689.416	0.608902	Up	0.000473873	0.0128593	6.11794
581	YKOvsYWT	328	Ifngr1	2179.71	0.879519	Up	4.8947e-05	0.00266174	7.78699
582	YKOvsYWT	329	Gm9855	92.6621	3.31293	Up	4.76706e-33	2.17759e-29	3.23967
583	YKOvsYWT	330	Bend3	175.356	0.622003	Up	0.0014803	0.0272661	4.17559
584	YKOvsYWT	331	Gja1	329.307	0.519079	Up	0.00142106	0.026677	5.07125
585	YKOvsYWT	332	Supv3l1	411.342	0.501311	Up	0.000322343	0.00970854	5.39106
586	YKOvsYWT	333	Ipmk	580.397	0.556193	Up	1.42397e-06	0.000209458	5.88009
587	YKOvsYWT	334	Slc19a1	1170.93	0.517212	Up	6.50398e-05	0.00325294	6.88857
588	YKOvsYWT	335	Pwp2	845.862	0.529221	Up	2.65857e-05	0.00170528	6.42266
589	YKOvsYWT	336	Palm	192.237	1.2424	Up	6.86715e-06	0.000733797	4.29792
590	YKOvsYWT	337	Ptbp1	4069.98	0.513791	Up	0.00364869	0.0486397	8.69319
591	YKOvsYWT	338	Dazap1	762.225	0.404649	Up	0.00173182	0.0300035	6.26869
592	YKOvsYWT	339	Tcf3	2326.4	0.453189	Up	0.00206391	0.0337516	7.87549
593	YKOvsYWT	340	Sf3a2	788.488	0.485644	Up	0.00203379	0.0334185	6.32122
594	YKOvsYWT	341	Oaz1	5216.12	0.38255	Up	0.000153734	0.00585214	9.04406
595	YKOvsYWT	342	Sppl2b	923.994	0.808568	Up	6.08939e-05	0.00312543	6.53716
596	YKOvsYWT	343	Lmnb2	697.55	0.432992	Up	0.00124216	0.0247062	6.15785
597	YKOvsYWT	344	Fzr1	1374.6	0.532351	Up	0.00337641	0.0462241	7.1268
598	YKOvsYWT	345	Gm4924	79.5165	1.05797	Up	0.0015561	0.0281204	3.08456
599	YKOvsYWT	346	Pwp1	1176.42	0.354996	Up	0.00167199	0.0292631	6.89725
600	YKOvsYWT	347	Stab2	60.8271	1.38566	Up	0.000887283	0.0194861	2.70888
601	YKOvsYWT	348	Slc25a3	2624.02	0.274423	Up	0.00328501	0.0453652	8.06196
602	YKOvsYWT	349	Cct2	1960.58	0.368844	Up	1.84526e-05	0.0013313	7.63022
603	YKOvsYWT	350	Helb	231.582	0.654034	Up	0.00107624	0.0222121	4.57807
604	YKOvsYWT	351	Tsfm	431.704	0.429615	Up	0.00318399	0.0442304	5.44646
605	YKOvsYWT	352	B4galnt1	839.764	0.772275	Up	3.01094e-05	0.00187038	6.40663
606	YKOvsYWT	353	Slc26a10	277.25	0.876972	Up	0.000108236	0.00446026	4.80735
607	YKOvsYWT	354	Pip4k2c	552.911	0.491314	Up	0.00323262	0.0447705	5.81996
608	YKOvsYWT	355	Atp5b	15611	0.382631	Up	0.000458853	0.0125817	10.6206
609	YKOvsYWT	356	Spryd4	285.223	0.486566	Up	0.00156674	0.0282137	4.86344
610	YKOvsYWT	357	Pan2	572.186	0.466727	Up	0.00272648	0.0397931	5.89215
611	YKOvsYWT	358	Cs	2345.89	0.511659	Up	0.000375652	0.0108723	7.88785
612	YKOvsYWT	359	Smarcc2	1805.67	0.450544	Up	0.000113889	0.00463125	7.53062
613	YKOvsYWT	360	4930556J24Rik	173.731	0.535919	Up	0.00176829	0.0304553	4.15118
614	YKOvsYWT	361	Pes1	1537.55	0.421164	Up	8.14425e-05	0.00371879	7.28102
615	YKOvsYWT	362	Sf3a1	1420.6	0.436472	Up	0.000510751	0.013388	7.17732
616	YKOvsYWT	363	Thoc5	529.071	0.406317	Up	0.000441416	0.0122205	5.74271
617	YKOvsYWT	364	Ap1b1	2494.93	0.615381	Up	5.57589e-05	0.00295027	7.98015
618	YKOvsYWT	365	Polm	100.998	1.07222	Up	0.000280787	0.00876515	3.38871
619	YKOvsYWT	366	Pold2	1108.65	0.487652	Up	0.000500018	0.0132795	6.80608
620	YKOvsYWT	367	Camk2b	77.2106	1.14172	Up	4.95664e-05	0.00266791	3.04573
621	YKOvsYWT	368	Ddx56	1369.26	0.355228	Up	0.00248588	0.0374185	7.11994
622	YKOvsYWT	369	Ikzf1	1291.55	0.556593	Up	0.000369802	0.0107825	7.02587
623	YKOvsYWT	370	Hba-a1	819.47	1.99213	Up	4.33681e-05	0.002468	6.35748
624	YKOvsYWT	371	Ublcp1	189.239	0.961507	Up	9.34282e-05	0.00406457	4.25466
625	YKOvsYWT	372	Phykpl	3158.68	0.376233	Up	8.96101e-05	0.00393595	8.3215
626	YKOvsYWT	373	Hnrnpab	6354.93	0.369201	Up	0.000671124	0.0160249	9.32516
627	YKOvsYWT	374	Tcf7	35.014	2.15615	Up	0.00080931	0.0182715	1.89197
628	YKOvsYWT	375	Vdac1	1535.67	0.313601	Up	0.00127283	0.0250616	7.28954
629	YKOvsYWT	376	2024-09-08	998.585	0.879712	Up	4.01855e-05	0.00233349	6.65441
630	YKOvsYWT	377	G3bp1	6189.53	0.329219	Up	0.000202945	0.0070629	9.29096
631	YKOvsYWT	378	Gemin5	965.453	0.544881	Up	0.000302084	0.00915876	6.61156
632	YKOvsYWT	379	Elac2	740.689	0.463114	Up	0.000471742	0.0128269	6.22918
633	YKOvsYWT	380	Slc25a35	585.627	0.39464	Up	0.00108513	0.0223283	5.89441
634	YKOvsYWT	381	Pfas	460.899	0.669649	Up	0.000667361	0.0159887	5.54931
635	YKOvsYWT	382	Trp53	2662.2	0.514979	Up	8.74549e-05	0.00385364	8.08173
636	YKOvsYWT	383	Eif4a1	4476.67	0.316982	Up	0.00110455	0.0226597	8.82761
637	YKOvsYWT	384	Gps2	718.986	0.349057	Up	0.000661277	0.0158707	6.19645
638	YKOvsYWT	385	Eif5a	13624.9	0.316566	Up	0.00134958	0.0259757	10.422
639	YKOvsYWT	386	C1qbp	1831.77	0.473628	Up	8.27905e-05	0.00374443	7.52196
640	YKOvsYWT	387	Dhx33	725.375	0.45661	Up	0.000220223	0.00743299	6.225
641	YKOvsYWT	388	Mybbp1a	4648.46	0.453213	Up	0.00022451	0.00752246	8.88065
642	YKOvsYWT	389	Cluh	1532.99	0.8007	Up	5.14665e-06	0.000624031	7.2819
643	YKOvsYWT	390	Gm12338	39.6245	1.42876	Up	1.62385e-05	0.00123629	2.05212
644	YKOvsYWT	391	Fam57a	935.105	0.500405	Up	0.000260292	0.0082762	6.57399
645	YKOvsYWT	392	Ankrd13b	177.423	0.554311	Up	0.00137942	0.0262914	4.19231
646	YKOvsYWT	393	Eral1	458.209	0.392502	Up	0.00210441	0.0338882	5.54376
647	YKOvsYWT	394	Traf4	229.066	0.534741	Up	0.00245827	0.037307	4.54674
648	YKOvsYWT	395	Psmd11	1653.04	0.426565	Up	0.000267705	0.00845307	7.38653
649	YKOvsYWT	396	Ccl5	43.9159	2.86713	Up	4.01263e-05	0.00233349	2.17641
650	YKOvsYWT	397	Heatr6	431.529	0.340193	Up	0.00317495	0.0441766	5.47597
651	YKOvsYWT	398	Gm45716	35.7804	1.19522	Up	0.000191104	0.00676716	1.918
652	YKOvsYWT	399	Lrrc59	2671.89	0.410766	Up	0.00269086	0.0396511	8.06728
653	YKOvsYWT	400	Samd14	310.726	1.50986	Up	8.965e-06	0.000868909	4.95841
654	YKOvsYWT	401	Kat7	1642.86	0.399809	Up	0.000383007	0.0109562	7.38946
655	YKOvsYWT	402	Psmb3	1721.97	0.39602	Up	0.000204094	0.0070629	7.43082
656	YKOvsYWT	403	Psmd3	2126.97	0.43636	Up	0.000166818	0.00616193	7.74413
657	YKOvsYWT	404	Acly	3038.35	0.417675	Up	0.000250404	0.0080364	8.27475
658	YKOvsYWT	405	Cnp	1819.93	0.469558	Up	0.00172473	0.0299186	7.51418
659	YKOvsYWT	406	Psme3	2587.27	0.446116	Up	0.000335729	0.0100455	8.0251
660	YKOvsYWT	407	Rundc1	499.104	0.534813	Up	0.00140057	0.0264665	5.67897
661	YKOvsYWT	408	Lsm12	451.148	0.365034	Up	0.000484065	0.0130399	5.51763
662	YKOvsYWT	409	G6pc3	925.498	0.474556	Up	0.000927919	0.0201837	6.55645
663	YKOvsYWT	410	BC030867	115.271	0.682606	Up	0.0019391	0.0325512	3.55668
664	YKOvsYWT	411	Slc4a1	77.2581	2.04276	Up	1.84579e-05	0.0013313	2.97336
665	YKOvsYWT	412	Eftud2	2683.41	0.433392	Up	0.00298831	0.0422183	8.08828
666	YKOvsYWT	413	Dcaf7	2193.86	0.460145	Up	0.00194165	0.0325512	7.81181
667	YKOvsYWT	414	Ftsj3	1415	0.596676	Up	1.54435e-08	5.42662e-06	7.16377
668	YKOvsYWT	415	Smarcd2	1881.75	0.34104	Up	0.000141235	0.00554579	7.58676
669	YKOvsYWT	416	Slc16a6	249.767	0.667024	Up	0.000106289	0.00440055	4.65459
670	YKOvsYWT	417	Jpt1	1838.95	0.486116	Up	0.000881771	0.0194273	7.52182
671	YKOvsYWT	418	Nup85	1355.19	0.445982	Up	0.00161456	0.0284603	7.09463
672	YKOvsYWT	419	Grb2	1908.83	0.385304	Up	0.00105935	0.0219626	7.59409
673	YKOvsYWT	420	Exoc7	957.305	0.36002	Up	0.00369847	0.0491122	6.60717
674	YKOvsYWT	421	Mrpl12	1079.41	0.385681	Up	0.00371498	0.0492149	6.75701
675	YKOvsYWT	422	Dus1l	859.783	0.474823	Up	0.000490575	0.0131049	6.44055
676	YKOvsYWT	423	Tbcd	937.465	0.726215	Up	6.56252e-06	0.000719462	6.57633
677	YKOvsYWT	424	Cenpo	350.486	0.508429	Up	9.51501e-05	0.00407967	5.15954
678	YKOvsYWT	425	Trib2	837.953	1.75782	Up	9.17779e-09	3.81129e-06	6.37383
679	YKOvsYWT	426	Lpin1	601.739	0.663656	Up	8.76354e-07	0.000136472	5.95315
680	YKOvsYWT	427	Odc1	2213.18	0.461663	Up	1.61213e-05	0.00123629	7.79866
681	YKOvsYWT	428	Trappc12	1345.03	0.431639	Up	0.00037685	0.0108723	7.1022
682	YKOvsYWT	429	Sgpp1	1080.76	0.480234	Up	0.00194775	0.0325512	6.7682
683	YKOvsYWT	430	Mthfd1	2840.32	0.826195	Up	0.000218599	0.00739675	8.14858
684	YKOvsYWT	431	Zfp36l1	294.468	0.882784	Up	0.000938753	0.0202787	4.88319
685	YKOvsYWT	432	Dcaf4	492.647	0.558419	Up	7.79868e-05	0.00362533	5.65002
686	YKOvsYWT	433	Arel1	611.338	0.525131	Up	0.00248747	0.0374185	5.96403
687	YKOvsYWT	434	Dlst	1287.24	0.373877	Up	0.00272953	0.0397931	7.02612
688	YKOvsYWT	435	Eif2b2	728.655	0.325381	Up	0.00207736	0.0338525	6.21442
689	YKOvsYWT	436	Evl	101.687	1.21553	Up	0.00237655	0.0365463	3.35946
690	YKOvsYWT	437	Tnfaip2	1907.24	0.950024	Up	4.65722e-08	1.3025e-05	7.58686
691	YKOvsYWT	438	Gm40578	148.864	1.10003	Up	1.14565e-11	9.96896e-09	3.91718
692	YKOvsYWT	439	Igha	37188.2	5.37872	Up	2.25362e-06	0.000318388	11.7258
693	YKOvsYWT	440	Ighg2b	7868.96	5.2085	Up	1.67696e-05	0.00124897	9.50705
694	YKOvsYWT	441	Ighv5-4	349.986	7.35627	Up	5.98599e-05	0.00309555	5.02989
695	YKOvsYWT	442	Ighv2-3	586.699	10.5023	Up	9.66505e-10	5.6093e-07	5.7892
696	YKOvsYWT	443	Ighv14-1	261.692	8.44691	Up	5.91897e-05	0.00307248	4.57238
697	YKOvsYWT	444	Ighv14-2	1387.06	7.72701	Up	0.000337119	0.0100511	6.98986
698	YKOvsYWT	445	Ighv14-4	3423.95	8.87139	Up	1.47228e-06	0.00021238	8.23808
699	YKOvsYWT	446	Ighv1-15	611.325	8.17911	Up	6.8862e-05	0.0033703	5.86484
700	YKOvsYWT	447	Ighv1-19	319.771	8.95965	Up	9.46553e-06	0.000888463	4.94908
701	YKOvsYWT	448	Ighv1-34	76.8874	5.50599	Up	0.00221956	0.0350828	2.85905
702	YKOvsYWT	449	Ighv1-62-2	624.828	9.03901	Up	6.69633e-06	0.000722571	5.83687
703	YKOvsYWT	450	Ighv1-76	817.409	6.44457	Up	0.000966785	0.0206323	6.30866
704	YKOvsYWT	451	Ighv1-85	82.2533	6.73133	Up	0.000972596	0.0206323	2.9609
705	YKOvsYWT	452	Pitrm1	1855.84	0.571806	Up	0.000181293	0.00652082	7.55075
706	YKOvsYWT	453	Epdr1	759.784	1.04866	Up	7.67989e-07	0.000129657	6.25079
707	YKOvsYWT	454	Hist1h1b	118.444	1.17953	Up	0.00368123	0.0489308	3.54383
708	YKOvsYWT	455	Hist1h2ao	84.1971	1.2065	Up	2.39167e-05	0.00160478	3.06428
709	YKOvsYWT	456	Hist1h2ap	80.627	0.772769	Up	0.000880263	0.0194253	3.01523
710	YKOvsYWT	457	Hist1h2ae	354.481	1.40691	Up	3.8192e-05	0.00227558	5.16262
711	YKOvsYWT	458	Gm44394	91.5215	1.6693	Up	8.02311e-05	0.00368107	3.22798
712	YKOvsYWT	459	Hist1h2ab	58.2507	1.57853	Up	0.000658211	0.0158248	2.58397
713	YKOvsYWT	460	Uqcrfs1	1175.18	0.344764	Up	2.49272e-05	0.00163446	6.88754
714	YKOvsYWT	461	Tmem14c	1057.29	0.451182	Up	0.000609124	0.0149596	6.73046
715	YKOvsYWT	462	Sema4d	798.528	0.77585	Up	0.000971944	0.0206323	6.32943
716	YKOvsYWT	463	Sfxn1	1933.78	0.428421	Up	0.00016423	0.0060992	7.61034
717	YKOvsYWT	464	Grk6	1815.63	0.518292	Up	0.001115	0.02284	7.51848
718	YKOvsYWT	465	2210016F16Rik	629.848	0.414169	Up	2.40061e-05	0.00160478	5.98705
719	YKOvsYWT	466	Golm1	606.104	1.16716	Up	8.19359e-06	0.000813659	5.92079
720	YKOvsYWT	467	Ptch1	334.869	0.552974	Up	0.0013137	0.0255723	5.12675
721	YKOvsYWT	468	Mfsd14b	1103.63	0.528847	Up	5.2972e-06	0.000624031	6.80594
722	YKOvsYWT	469	Nsun2	3817.26	0.390291	Up	0.000791108	0.017979	8.59222
723	YKOvsYWT	470	Mrpl36	821.143	0.269967	Up	0.00340861	0.0465719	6.3661
724	YKOvsYWT	471	Ftl1-ps1	288.665	1.00912	Up	0.000594295	0.0146743	4.85016
725	YKOvsYWT	472	1700023H06Rik	56.8058	2.2513	Up	1.73734e-08	5.83035e-06	2.57452
726	YKOvsYWT	473	Ecd	1352.44	0.451127	Up	9.36178e-06	0.000888463	7.0987
727	YKOvsYWT	474	Ndst2	850.777	0.510186	Up	0.00228798	0.0357112	6.45495
728	YKOvsYWT	475	Adk	1268.57	0.444472	Up	0.000704913	0.0165602	6.97159
729	YKOvsYWT	476	Vdac2	1725.14	0.382466	Up	2.86726e-05	0.00180243	7.43891
730	YKOvsYWT	477	Ppifos	300.128	0.44175	Up	0.00121245	0.0243109	4.94235
731	YKOvsYWT	478	Nt5dc2	878.011	0.619817	Up	0.00257699	0.0384277	6.46263
732	YKOvsYWT	479	Mapk1ip1l	729.958	0.458082	Up	0.00360245	0.0482581	6.22816
733	YKOvsYWT	480	Gm43305	123.985	1.98941	Up	6.61074e-05	0.00328366	3.67195
734	YKOvsYWT	481	Mmp14	654.293	0.952934	Up	0.000270662	0.00852678	6.07977
735	YKOvsYWT	482	Prmt5	1405.47	0.43302	Up	0.00230236	0.0358492	7.15623
736	YKOvsYWT	483	Ap1g2	813.544	0.475338	Up	0.000283509	0.00880998	6.37367
737	YKOvsYWT	484	Nop9	1041.55	0.46644	Up	0.00168046	0.0293737	6.71672
738	YKOvsYWT	485	Mipep	452.887	0.423133	Up	4.01076e-05	0.00233349	5.52212
739	YKOvsYWT	486	Zfp395	367.326	0.597188	Up	0.000586476	0.0146099	5.26032
740	YKOvsYWT	487	4930480K23Rik	131.547	1.87297	Up	2.22414e-15	4.84928e-12	3.78144
741	YKOvsYWT	488	Ccar2	2080.57	0.395597	Up	0.00238251	0.0365463	7.74123
742	YKOvsYWT	489	Dok2	1058.85	1.11979	Up	9.82364e-10	5.6093e-07	6.75591
743	YKOvsYWT	490	Clybl	319.433	0.572969	Up	0.00264344	0.0391207	5.02172
744	YKOvsYWT	491	Card6	55.4187	1.26661	Up	0.00279704	0.0404758	2.49792
745	YKOvsYWT	492	Golph3	1199.9	0.397385	Up	0.00194348	0.0325512	6.92032
746	YKOvsYWT	493	Drosha	876.62	0.417383	Up	7.21825e-05	0.00344665	6.4849
747	YKOvsYWT	494	Pop1	198.033	1.1628	Up	1.23001e-07	3.01e-05	4.31844
748	YKOvsYWT	495	Ext1	214.193	0.783974	Up	0.000364885	0.0106618	4.43859
749	YKOvsYWT	496	Myc	3905.61	0.703123	Up	1.7395e-07	4.11002e-05	8.62227
750	YKOvsYWT	497	Slc45a4	773.81	0.638949	Up	2.77136e-05	0.00175017	6.31008
751	YKOvsYWT	498	Hgh1	469.449	0.499864	Up	0.00115684	0.0235087	5.58166
752	YKOvsYWT	499	Adck5	334.094	0.555632	Up	0.00296584	0.0420309	5.10292
753	YKOvsYWT	500	Cpsf1	2129.36	0.567019	Up	2.37035e-05	0.00160478	7.76102
754	YKOvsYWT	501	Tonsl	268.307	0.647689	Up	0.00202377	0.0333529	4.77809
755	YKOvsYWT	502	Eif3d	3072.24	0.314576	Up	8.44521e-06	0.000832612	8.28019
756	YKOvsYWT	503	Gm17638	1482.82	0.338134	Up	4.76338e-05	0.00263215	7.23054
757	YKOvsYWT	504	Eif3l	2092.17	0.290137	Up	0.00177516	0.0305229	7.72355
758	YKOvsYWT	505	Josd1	1160.15	0.318508	Up	0.00139176	0.0264087	6.88959
759	YKOvsYWT	506	Gtpbp1	1098.2	0.519689	Up	0.00147411	0.0271887	6.80562
760	YKOvsYWT	507	Mief1	635.707	0.347586	Up	0.00157223	0.0282754	6.0335
761	YKOvsYWT	508	L3mbtl2	746.679	0.508783	Up	0.000229797	0.00762504	6.24931
762	YKOvsYWT	509	Chadl	194.672	0.45943	Up	0.00238654	0.0365463	4.33505
763	YKOvsYWT	510	Rangap1	1342.49	0.410107	Up	0.00355475	0.0479	7.08258
764	YKOvsYWT	511	Pheta2	625.53	0.621482	Up	0.000157243	0.00591992	5.99099
765	YKOvsYWT	512	Ttll12	928.221	0.923685	Up	2.39324e-13	3.62718e-10	6.5392
766	YKOvsYWT	513	Nup50	953.292	0.473681	Up	0.000143278	0.00559395	6.5911
767	YKOvsYWT	514	Ppp6r2	247.566	0.556824	Up	0.00121342	0.0243109	4.67755
768	YKOvsYWT	515	Hdac7	1195.87	0.882564	Up	1.23456e-06	0.000183896	6.92216
769	YKOvsYWT	516	Pfkm	898.279	0.466028	Up	7.0529e-05	0.0034153	6.51976
770	YKOvsYWT	517	Slc11a2	536.223	1.19624	Up	9.71109e-12	9.50577e-09	5.74273
771	YKOvsYWT	518	Mfsd5	838.833	0.449198	Up	0.000158864	0.00595832	6.41025
772	YKOvsYWT	519	Espl1	368.191	1.05642	Up	0.00146579	0.0271083	5.20866
773	YKOvsYWT	520	Rrn3	877.934	0.426344	Up	0.000592094	0.0146704	6.4799
774	YKOvsYWT	521	Ube2l3	1907.55	0.264454	Up	0.000770509	0.0177463	7.59875
775	YKOvsYWT	522	Smpd4	590.529	0.551322	Up	0.000947171	0.0204089	5.91878
776	YKOvsYWT	523	Eif2b5	1172.52	0.3753	Up	0.00133076	0.025758	6.88828
777	YKOvsYWT	524	Psmd2	3866.71	0.326739	Up	0.000528037	0.0136532	8.61454
778	YKOvsYWT	525	Vps8	580.217	0.397871	Up	0.000488947	0.013087	5.88724
779	YKOvsYWT	526	Bdh1	101.093	0.732041	Up	0.000159132	0.00595832	3.36552
780	YKOvsYWT	527	Tnk2	139.636	0.545208	Up	0.00292935	0.0416862	3.85041
781	YKOvsYWT	528	Cpox	1088.49	0.619289	Up	0.00263193	0.0390059	6.76865
782	YKOvsYWT	529	Urb1	368.456	0.543919	Up	0.00153732	0.0278949	5.24477
783	YKOvsYWT	530	Gm15964	547.173	0.64274	Up	9.97656e-06	0.000917576	5.78856
784	YKOvsYWT	531	Gart	2584.03	0.555388	Up	7.39936e-06	0.000751991	8.02501
785	YKOvsYWT	532	Gm5812	50.5968	1.16901	Up	0.00135887	0.0260423	2.36863
786	YKOvsYWT	533	Ezr	1709.33	0.563589	Up	0.000685593	0.0162269	7.41824
787	YKOvsYWT	534	Tcp1	3364.11	0.382015	Up	0.000301361	0.0091571	8.40273
788	YKOvsYWT	535	Paqr4	187.702	0.693576	Up	0.000783523	0.0178957	4.25594
789	YKOvsYWT	536	Ccnf	504.888	0.783485	Up	0.00159666	0.0284603	5.66635
790	YKOvsYWT	537	Abca3	860.115	0.64136	Up	8.51453e-05	0.00378192	6.46493
791	YKOvsYWT	538	D330041H03Rik	223.914	0.617015	Up	0.0010103	0.02117	4.53772
792	YKOvsYWT	539	Pgp	891.694	0.500102	Up	0.000986505	0.0207986	6.49005
793	YKOvsYWT	540	Tbl3	1158.58	0.523915	Up	0.00301471	0.04246	6.86927
794	YKOvsYWT	541	Ilrun	662.958	0.503084	Up	0.000892869	0.0195774	6.07622
795	YKOvsYWT	542	Uhrf1bp1	364.998	0.969263	Up	4.98052e-05	0.00266791	5.21705
796	YKOvsYWT	543	Fance	379.736	0.49908	Up	0.00201377	0.0332892	5.27702
797	YKOvsYWT	544	Kctd20	1363.92	0.343541	Up	0.00372416	0.0492149	7.12248
798	YKOvsYWT	545	Stk38	918.134	0.340729	Up	0.00370828	0.0491948	6.55138
799	YKOvsYWT	546	Rab44	64.7568	1.30693	Up	0.000380978	0.0109453	2.78859
800	YKOvsYWT	547	Wdr4	759.981	0.522721	Up	0.000342596	0.0101622	6.27622
801	YKOvsYWT	548	Rrp1b	831.075	0.387765	Up	0.000251875	0.00806472	6.40587
802	YKOvsYWT	549	Brd4	1346.11	0.374195	Up	0.00288428	0.0412207	7.11568
803	YKOvsYWT	550	Daxx	552.616	0.472547	Up	0.00038365	0.0109562	5.81462
804	YKOvsYWT	551	Wdr46	836.782	0.511947	Up	4.90405e-05	0.00266174	6.40245
805	YKOvsYWT	552	Sapcd1	29.5053	1.0592	Up	0.0026898	0.0396511	1.69128
806	YKOvsYWT	553	Csnk2b	636.946	0.317375	Up	0.000482552	0.0130399	6.01324
807	YKOvsYWT	554	Ddx39b	2568.88	0.405934	Up	3.08148e-05	0.00188521	8.02356
808	YKOvsYWT	555	Tubb5	3811.71	0.4478	Up	0.00081818	0.0183809	8.58374
809	YKOvsYWT	556	Dhx16	989.714	0.512073	Up	7.21382e-06	0.000751991	6.64673
810	YKOvsYWT	557	Mrps18b	463.457	0.509718	Up	0.00114355	0.0233202	5.54669
811	YKOvsYWT	558	Xpo5	1248.29	0.56165	Up	9.5233e-05	0.00407967	6.98293
812	YKOvsYWT	559	Klhdc3	1415.16	0.394504	Up	0.00116533	0.0236238	7.17039
813	YKOvsYWT	560	Ptprs	1986.94	0.455811	Up	0.00365264	0.0486451	7.66745
814	YKOvsYWT	561	Gtf2f1	989.307	0.494559	Up	1.0429e-05	0.000946484	6.64736
815	YKOvsYWT	562	Khsrp	2158.72	0.5338	Up	0.00014879	0.00575993	7.77476
816	YKOvsYWT	563	Vapa	1771.36	0.2608	Up	0.000421275	0.011806	7.48388
817	YKOvsYWT	564	Lpin2	1112.8	0.682664	Up	9.00358e-06	0.000868909	6.82768
818	YKOvsYWT	565	Mta3	637.307	0.510039	Up	7.85284e-07	0.000129657	6.02389
819	YKOvsYWT	566	Lrpprc	976.943	0.523167	Up	0.00155925	0.0281204	6.62978
820	YKOvsYWT	567	Garem1	96.2704	1.20692	Up	0.00247874	0.0374185	3.298
821	YKOvsYWT	568	Ino80c	619.575	0.552044	Up	0.000163602	0.0060924	5.96976
822	YKOvsYWT	569	Gm49980	70.6326	2.77213	Up	2.47701e-15	4.84928e-12	2.85531
823	YKOvsYWT	570	Wdr36	1168.12	0.360376	Up	0.00247157	0.0374185	6.88704
824	YKOvsYWT	571	Fam53c	825.586	0.386585	Up	0.00129141	0.0252788	6.3989
825	YKOvsYWT	572	Etf1	1068.61	0.345914	Up	0.00153581	0.0278949	6.74626
826	YKOvsYWT	573	Snhg4	164.422	0.687131	Up	0.00251415	0.0377783	4.06914
827	YKOvsYWT	574	Wdr55	567.11	0.442076	Up	0.000424044	0.0118594	5.84016
828	YKOvsYWT	575	Pcdhb16	35.2626	1.53773	Up	0.001815	0.0310181	2.02427
829	YKOvsYWT	576	Arap3	277.664	0.963467	Up	0.000673042	0.0160381	4.81797
830	YKOvsYWT	577	Dele1	300.716	0.447062	Up	0.00310562	0.0434682	4.94101
831	YKOvsYWT	578	Lars	1265.15	0.368573	Up	0.000507859	0.013388	6.9956
832	YKOvsYWT	579	Ap3s1	404.779	0.634039	Up	4.98383e-05	0.00266791	5.33703
833	YKOvsYWT	580	Tcof1	1493.36	0.444952	Up	0.000289145	0.00890437	7.24141
834	YKOvsYWT	581	Fech	1003.53	0.491179	Up	0.000912545	0.0199041	6.6666
835	YKOvsYWT	582	Afg3l2	1412.43	0.437849	Up	3.17601e-05	0.00192584	7.16997
836	YKOvsYWT	583	Spire1	539.294	0.91069	Up	0.000261566	0.00829746	5.76778
837	YKOvsYWT	584	Psmg2	664.3	0.287443	Up	0.00280102	0.0404907	6.07182
838	YKOvsYWT	585	Mbd2	845.017	0.442739	Up	0.000475079	0.0128666	6.42108
839	YKOvsYWT	586	Acaa2	1202.12	0.47744	Up	0.000139251	0.00548363	6.92143
840	YKOvsYWT	587	Dym	989.902	0.281855	Up	0.00209085	0.0338882	6.65969
841	YKOvsYWT	588	Atp5a1	12141	0.362541	Up	2.76899e-07	6.12035e-05	10.2612
842	YKOvsYWT	589	AC158975.2	58.6119	3.40028	Up	5.76619e-12	6.07845e-09	2.59799
843	YKOvsYWT	590	Cndp2	686.612	0.62713	Up	4.47293e-07	8.57932e-05	6.10926
844	YKOvsYWT	591	Ndufv1	1710.67	0.43708	Up	0.000782784	0.0178957	7.43235
845	YKOvsYWT	592	Ppp1ca	5480.51	0.295403	Up	0.00225358	0.0354978	9.11099
846	YKOvsYWT	593	AC109138.6	524.749	0.34469	Up	0.000151152	0.00580221	5.72355
847	YKOvsYWT	594	Rbm14	864.685	0.50868	Up	0.000290957	0.00892543	6.46318
848	YKOvsYWT	595	Cfl1	7964.19	0.226407	Up	0.00130034	0.0253845	9.64753
849	YKOvsYWT	596	Ehd1	501.425	0.754559	Up	0.000100469	0.0042364	5.64776
850	YKOvsYWT	597	Wdr74	746.485	0.495789	Up	0.00100323	0.0210541	6.23962
851	YKOvsYWT	598	Eef1g	4144.84	0.318541	Up	0.00147389	0.0271887	8.7173
852	YKOvsYWT	599	Incenp	856.129	0.649622	Up	0.000371239	0.0108014	6.43137
853	YKOvsYWT	600	Gm10143	1414.89	0.759378	Up	7.00424e-05	0.00340376	7.14041
854	YKOvsYWT	601	Fen1	1493.69	0.722734	Up	0.00025944	0.00826828	7.21788
855	YKOvsYWT	602	Ddb1	5782.64	0.475654	Up	0.00017174	0.00627608	9.19349
856	YKOvsYWT	603	Ccdc86	538.623	0.50299	Up	0.00178604	0.0306716	5.77695
857	YKOvsYWT	604	Ms4a4b	46.6937	1.82535	Up	0.00141112	0.0265631	2.28305
858	YKOvsYWT	605	Cep78	285.524	0.696174	Up	2.83731e-07	6.17183e-05	4.86421
859	YKOvsYWT	606	Gna14	95.2309	1.93846	Up	7.7137e-05	0.0036078	3.24329
860	YKOvsYWT	607	Rcl1	1151.12	0.464404	Up	9.43791e-05	0.00407967	6.86778
861	YKOvsYWT	608	Minpp1	1621.65	0.842861	Up	1.03336e-07	2.62245e-05	7.34313
862	YKOvsYWT	609	Aldh18a1	1854.59	0.486767	Up	0.00335571	0.0460924	7.53854
863	YKOvsYWT	610	Frat1	95.2192	0.822013	Up	7.09399e-05	0.00341596	3.29907
864	YKOvsYWT	611	Frat2	749.632	0.949136	Up	1.00166e-07	2.58994e-05	6.23641
865	YKOvsYWT	612	Rrp12	768.107	0.752406	Up	0.00042993	0.0119995	6.27698
866	YKOvsYWT	613	Cwf19l1	318.183	0.643559	Up	1.17034e-06	0.000176245	5.02139
867	YKOvsYWT	614	Pprc1	1266.34	0.663773	Up	0.00017432	0.00632852	7.01621
868	YKOvsYWT	615	Nolc1	1826.33	0.48187	Up	0.000484334	0.0130399	7.51766
869	YKOvsYWT	616	Acsl5	3023.32	0.540119	Up	0.000380412	0.0109453	8.24895
870	YKOvsYWT	617	Zdhhc6	1596.01	0.385551	Up	0.000851109	0.0189037	7.33858
871	YKOvsYWT	618	Prdx3	1365.63	0.291327	Up	2.04495e-05	0.00142254	7.10248
872	YKOvsYWT	619	Gm14820	277.056	0.608815	Up	0.000344288	0.0101853	4.81392
873	YKOvsYWT	620	Suv39h1	929.822	0.544834	Up	0.000391064	0.0111186	6.5597
874	YKOvsYWT	621	Rbm3os	191.487	0.61186	Up	0.0031856	0.0442304	4.28591
875	YKOvsYWT	622	Ftsj1	440.196	0.541258	Up	5.97802e-06	0.000668205	5.47867
876	YKOvsYWT	623	Uba1	5109.27	0.344865	Up	0.0023585	0.0364109	9.01911
877	YKOvsYWT	624	Slc25a5	6120.17	0.417107	Up	0.00226406	0.0355404	9.26075
878	YKOvsYWT	625	Timm8a1	188.683	0.482456	Up	0.000601956	0.0148101	4.25196
879	YKOvsYWT	626	Morf4l2	2297.32	0.415091	Up	2.61198e-06	0.000354401	7.85753
880	YKOvsYWT	627	Alas2	106.848	2.20083	Up	4.65838e-09	2.36439e-06	3.43298
881	YKOvsYWT	628	Lypla1	384.978	-0.878397	Down	1.98342e-05	0.00140084	5.32996
882	YKOvsYWT	629	Pcmtd1	523.43	-0.438016	Down	0.00126863	0.0250616	5.76397
883	YKOvsYWT	630	Prex2	123.122	-0.921575	Down	0.000411087	0.0116045	3.72874
884	YKOvsYWT	631	Ncoa2	720.581	-0.435281	Down	0.00234527	0.0362749	6.22872
885	YKOvsYWT	632	Eya1	406.541	-0.91397	Down	1.99695e-05	0.00140084	5.41729
886	YKOvsYWT	633	Crispld1	314.074	-0.935819	Down	7.36511e-06	0.000751991	5.04221
887	YKOvsYWT	634	Zfp451	672.697	-0.440262	Down	0.000232509	0.0076493	6.13883
888	YKOvsYWT	635	Gm28417	951.57	-0.430274	Down	0.000581308	0.014537	6.62346
889	YKOvsYWT	636	Neurl3	927.982	-0.531619	Down	0.000337385	0.0100511	6.58648
890	YKOvsYWT	637	Bivm	261.451	-0.642819	Down	0.000356793	0.01047	4.76909
891	YKOvsYWT	638	Nabp1	328.308	-0.566544	Down	0.00198857	0.0330648	5.10962
892	YKOvsYWT	639	Clk1	1448.8	-0.604353	Down	0.00205013	0.0336064	7.26023
893	YKOvsYWT	640	Bmpr2	128.646	-1.04017	Down	5.86931e-05	0.00305829	3.78453
894	YKOvsYWT	641	Abi2	527.089	-0.687854	Down	6.69382e-06	0.000722571	5.78736
895	YKOvsYWT	642	Lrrfip1	1263.19	-0.554424	Down	3.67258e-05	0.00219777	7.03655
896	YKOvsYWT	643	Pign	545.77	-0.52177	Down	0.000671211	0.0160249	5.82511
897	YKOvsYWT	644	Bcl2	984.515	-0.575333	Down	0.000886944	0.0194861	6.68563
898	YKOvsYWT	645	D630008O14Rik	173.977	-0.786821	Down	0.000744738	0.0172981	4.19431
899	YKOvsYWT	646	Serpinb8	152.342	-0.887362	Down	0.00106688	0.022052	4.02747
900	YKOvsYWT	647	Dsel	84.8175	-0.885274	Down	0.00252328	0.0378654	3.1846
901	YKOvsYWT	648	Yod1	189.329	-0.639167	Down	0.00280604	0.0405205	4.3307
902	YKOvsYWT	649	Cdk18	552.406	-0.665362	Down	0.00148787	0.0273322	5.85369
903	YKOvsYWT	650	Atp2b4	641.782	-0.482139	Down	0.000141704	0.00554831	6.07636
904	YKOvsYWT	651	Nek7	775.767	-0.71367	Down	9.39596e-05	0.00407476	6.30867
905	YKOvsYWT	652	Dennd1b	348.303	-0.518262	Down	0.00132991	0.025758	5.18794
906	YKOvsYWT	653	Ro60	254.058	-0.8787	Down	0.00212978	0.0341762	4.75491
907	YKOvsYWT	654	Rgs1	837.616	-0.846518	Down	6.96669e-06	0.000734397	6.4518
908	YKOvsYWT	655	Pla2g4a	1037.75	-0.620898	Down	4.78443e-05	0.00263317	6.75488
909	YKOvsYWT	656	Gorab	173.885	-0.852877	Down	1.90534e-05	0.00135993	4.18649
910	YKOvsYWT	657	Pbx1	995.459	-0.6591	Down	0.00121928	0.0243704	6.70822
911	YKOvsYWT	658	Cd84	715.713	-0.439688	Down	0.000486396	0.0130698	6.21767
912	YKOvsYWT	659	Ifi203	621.656	-0.911687	Down	0.000734691	0.0171228	6.02948
913	YKOvsYWT	660	Efcab2	102.443	-0.978022	Down	0.000561381	0.0141418	3.45505
914	YKOvsYWT	661	Itih5	1723.65	-0.68956	Down	0.000275718	0.00864633	7.48806
915	YKOvsYWT	662	Cacnb2	325.725	-0.668142	Down	3.07435e-05	0.00188521	5.10528
916	YKOvsYWT	663	Plxdc2	615.527	-0.81536	Down	0.000978626	0.0207281	6.00151
917	YKOvsYWT	664	Hnmt	233.373	-0.82239	Down	2.00353e-05	0.00140084	4.61223
918	YKOvsYWT	665	Ptgs1	1421.58	-0.488789	Down	0.00324056	0.044812	7.2131
919	YKOvsYWT	666	Acvr2a	133.15	-0.844871	Down	2.73388e-05	0.00173449	3.83035
920	YKOvsYWT	667	Epc2	109.437	-0.543559	Down	0.00253879	0.0380236	3.5293
921	YKOvsYWT	668	Baz2b	723.778	-0.399944	Down	0.00126605	0.0250616	6.25026
922	YKOvsYWT	669	Dpp4	324.377	-0.483326	Down	0.00213928	0.0342814	5.083
923	YKOvsYWT	670	Fap	30.3022	-1.55435	Down	0.00210354	0.0338882	1.77755
924	YKOvsYWT	671	Gca	143.507	-0.89005	Down	5.7646e-05	0.0030223	3.90323
925	YKOvsYWT	672	Cobll1	243.201	-0.750061	Down	0.000471453	0.0128269	4.69212
926	YKOvsYWT	673	Ttc21b	282.205	-0.555228	Down	0.00110407	0.0226597	4.89402
927	YKOvsYWT	674	Cers6	157.905	-1.01241	Down	7.2163e-05	0.00344665	4.04401
928	YKOvsYWT	675	Itgav	312.711	-0.671023	Down	0.00258671	0.0384888	5.02488
929	YKOvsYWT	676	Calcrl	897.956	-0.658978	Down	0.00145807	0.027002	6.54356
930	YKOvsYWT	677	Smtnl1	140.928	-1.22712	Down	0.000460112	0.0125856	3.91821
931	YKOvsYWT	678	Tcp11l1	216.196	-0.678654	Down	0.000868018	0.019186	4.51195
932	YKOvsYWT	679	Plcb2	1437.64	-0.43712	Down	0.000206891	0.00712372	7.23329
933	YKOvsYWT	680	Lrrc57	207.219	-0.431839	Down	0.00193943	0.0325512	4.43821
934	YKOvsYWT	681	Casc4	216.12	-0.904319	Down	5.21404e-05	0.00278028	4.50642
935	YKOvsYWT	682	Tmx4	929.207	-0.435806	Down	0.00132964	0.025758	6.6005
936	YKOvsYWT	683	Plcb1	51.918	-1.30041	Down	0.00257324	0.0384136	2.50337
937	YKOvsYWT	684	Plcb4	423.867	-0.728215	Down	0.000787964	0.0179672	5.47859
938	YKOvsYWT	685	Kif16b	492.587	-0.416755	Down	0.00284551	0.040918	5.67803
939	YKOvsYWT	686	Lbp	665.149	-0.680664	Down	0.00231896	0.0359892	6.13064
940	YKOvsYWT	687	Zbtb10	52.61	-1.05341	Down	0.00176286	0.030426	2.51805
941	YKOvsYWT	688	Zfp704	400.48	-0.496789	Down	0.000695864	0.0163851	5.39489
942	YKOvsYWT	689	Ythdf3	679.345	-0.679649	Down	0.00102666	0.0214471	6.14978
943	YKOvsYWT	690	Nceh1	1502.9	-0.532086	Down	0.00126829	0.0250616	7.28676
944	YKOvsYWT	691	Tnfsf10	695.932	-0.933708	Down	4.65689e-06	0.000585487	6.21153
945	YKOvsYWT	692	Mecom	1682.03	-0.64384	Down	0.000239965	0.00782971	7.46016
946	YKOvsYWT	693	Atp11b	1619.94	-0.499375	Down	0.00292274	0.0416354	7.39818
947	YKOvsYWT	694	D3Ertd254e	179.885	-0.97271	Down	0.000348404	0.0102678	4.26691
948	YKOvsYWT	695	Med12l	676.429	-0.986481	Down	1.4505e-08	5.37235e-06	6.18439
949	YKOvsYWT	696	Gpr171	863.014	-0.763927	Down	0.000220755	0.00743299	6.48152
950	YKOvsYWT	697	Igsf10	177.92	-1.09264	Down	1.597e-05	0.00123629	4.26564
951	YKOvsYWT	698	Ift80	242.57	-0.783381	Down	1.5911e-05	0.00123629	4.67741
952	YKOvsYWT	699	S100a6	465.185	-0.778037	Down	0.000819987	0.0183913	5.59425
953	YKOvsYWT	700	Tdrkh	192.858	-0.466897	Down	0.00220124	0.0349141	4.33069
954	YKOvsYWT	701	C920021L13Rik	145.941	-0.796297	Down	0.00047	0.0128269	3.94185
955	YKOvsYWT	702	Dennd2d	1027.64	-0.30311	Down	0.000617515	0.0151291	6.74464
956	YKOvsYWT	703	Fam102b	269.783	-0.786526	Down	1.65661e-05	0.00124639	4.82721
957	YKOvsYWT	704	Dbt	135.74	-0.598554	Down	0.00203705	0.0334321	3.83202
958	YKOvsYWT	705	Arhgap29	405.368	-0.813671	Down	5.32776e-06	0.000624031	5.41563
959	YKOvsYWT	706	Fnbp1l	254.244	-0.921695	Down	0.000456339	0.0125576	4.77141
960	YKOvsYWT	707	Gm43568	90.0066	-0.66226	Down	0.000556285	0.0141418	3.26704
961	YKOvsYWT	708	Elovl6	293.768	-0.976265	Down	2.33644e-06	0.00032526	4.96523
962	YKOvsYWT	709	Emcn	184.912	-0.894351	Down	0.00062821	0.0152913	4.28537
963	YKOvsYWT	710	Dnajb14	227.562	-0.446932	Down	0.00143213	0.0267748	4.57338
964	YKOvsYWT	711	Dapp1	4867.04	-0.48506	Down	0.00165667	0.0290319	8.99042
965	YKOvsYWT	712	Adgrl4	5103.22	-0.930358	Down	0.000513869	0.013388	9.08106
966	YKOvsYWT	713	Ifi44	540.985	-1.16612	Down	6.04622e-06	0.000668205	5.84705
967	YKOvsYWT	714	Ptger3	805.326	-0.530395	Down	0.000540543	0.0139224	6.39702
968	YKOvsYWT	715	Wls	1204.76	-0.576586	Down	4.35947e-07	8.53459e-05	6.97487
969	YKOvsYWT	716	Impad1	666.373	-0.519229	Down	5.72893e-06	0.000648837	6.12266
970	YKOvsYWT	717	Runx1t1	157.68	-1.45515	Down	6.61575e-07	0.000114762	4.08467
971	YKOvsYWT	718	Cpne3	749.601	-0.64679	Down	0.000854388	0.0189459	6.30194
972	YKOvsYWT	719	Reck	85.7816	-0.760379	Down	0.00159345	0.0284603	3.18825
973	YKOvsYWT	720	Fktn	130.178	-1.04456	Down	4.52004e-08	1.29047e-05	3.78711
974	YKOvsYWT	721	Tmem245	296.227	-0.963214	Down	0.000705717	0.0165602	4.98849
975	YKOvsYWT	722	Epb41l4b	871.164	-0.821024	Down	0.000515757	0.0134116	6.50345
976	YKOvsYWT	723	D630039A03Rik	316.482	-0.980125	Down	8.25075e-05	0.00374398	5.06358
977	YKOvsYWT	724	Tlr4	214.801	-0.816827	Down	0.000795175	0.0180117	4.49361
978	YKOvsYWT	725	Fggy	305.101	-0.654621	Down	0.000513712	0.013388	5.00217
979	YKOvsYWT	726	Cyp2j9	316.825	-0.706976	Down	5.26001e-05	0.00279392	5.05482
980	YKOvsYWT	727	Wdr78	46.7493	-1.03281	Down	0.00295078	0.0419041	2.35506
981	YKOvsYWT	728	Prkaa2	65.7949	-1.08957	Down	0.0012707	0.0250616	2.86998
982	YKOvsYWT	729	Gpx7	71.742	-0.842846	Down	0.00335319	0.0460924	2.93465
983	YKOvsYWT	730	Rnf11	786.261	-0.33897	Down	0.00378609	0.0497932	6.34762
984	YKOvsYWT	731	Foxd2os	173.888	-0.896526	Down	0.00081624	0.0183674	4.2053
985	YKOvsYWT	732	Efcab14	1478.15	-0.471092	Down	1.10862e-05	0.000980166	7.26753
986	YKOvsYWT	733	Zfp933	69.2821	-0.843987	Down	0.00262591	0.0389875	2.90998
987	YKOvsYWT	734	Cdk14	249.223	-0.551055	Down	0.00128123	0.0251548	4.73049
988	YKOvsYWT	735	Adam22	289.476	-0.850071	Down	2.47658e-05	0.00163168	4.94101
989	YKOvsYWT	736	9330182L06Rik	106.843	-0.847274	Down	9.27452e-05	0.00404771	3.51291
990	YKOvsYWT	737	Hgf	176.223	-0.836389	Down	0.000144675	0.00561649	4.24964
991	YKOvsYWT	738	Klhl7	436.528	-0.472432	Down	0.00013257	0.00531212	5.49873
992	YKOvsYWT	739	Kcnh2	63.9165	-0.841334	Down	0.00375554	0.0495341	2.79933
993	YKOvsYWT	740	Yes1	133.957	-1.01045	Down	0.00187963	0.0319189	3.83854
994	YKOvsYWT	741	Gm1673	40.1645	-1.3343	Down	0.00218865	0.0347547	2.12783
995	YKOvsYWT	742	Nat8l	34.5906	-1.38455	Down	0.000178921	0.00645246	1.92861
996	YKOvsYWT	743	Hgfac	150.564	-0.666451	Down	0.00241139	0.0368402	3.98939
997	YKOvsYWT	744	Rell1	146.462	-0.793824	Down	7.65839e-06	0.000766063	3.93285
998	YKOvsYWT	745	N4bp2	628.931	-0.907746	Down	0.000115176	0.00466976	6.06311
999	YKOvsYWT	746	Bend4	89.2119	-1.02306	Down	0.000383756	0.0109562	3.27852
1000	YKOvsYWT	747	Stap1	407.586	-1.1388	Down	1.967e-09	1.07823e-06	5.39789
1001	YKOvsYWT	748	Ythdc1	659.278	-0.63596	Down	0.00352272	0.0476089	6.11136
1002	YKOvsYWT	749	Gm9958	44.6547	-1.03977	Down	0.000650026	0.0156555	2.26083
1003	YKOvsYWT	750	Btc	86.6105	-1.14599	Down	7.71309e-05	0.0036078	3.20788
1004	YKOvsYWT	751	Pkd2	289.996	-0.749779	Down	1.8838e-08	6.00364e-06	4.95429
1005	YKOvsYWT	752	Evi5	187.498	-0.825875	Down	9.44012e-06	0.000888463	4.29066
1006	YKOvsYWT	753	Tmed5	501.949	-0.938655	Down	0.00159706	0.0284603	5.71861
1007	YKOvsYWT	754	Idua	458.569	-0.572237	Down	3.95793e-05	0.00233349	5.58898
1008	YKOvsYWT	755	Crlf2	379.518	-0.870534	Down	2.41255e-06	0.000330616	5.30042
1009	YKOvsYWT	756	Ubc	1063.5	-2.3343	Down	5.19225e-06	0.000624031	6.77771
1010	YKOvsYWT	757	Gm10382	149.012	-2.6706	Down	1.44125e-05	0.00116869	3.95504
1011	YKOvsYWT	758	Mmp17	115.801	-0.849795	Down	7.80409e-05	0.00362533	3.6272
1012	YKOvsYWT	759	Zfp157	316.062	-0.485475	Down	0.000989044	0.0208201	5.06354
1013	YKOvsYWT	760	Alox5ap	1074.18	-0.685535	Down	0.000643488	0.0155253	6.80149
1014	YKOvsYWT	761	Gm19719	504.798	-0.601502	Down	0.00320849	0.0445032	5.71429
1015	YKOvsYWT	762	Sgce	311.191	-0.620371	Down	0.000372149	0.0108049	5.02247
1016	YKOvsYWT	763	Ppp1r9a	261.504	-0.820696	Down	1.77806e-05	0.00131003	4.81074
1017	YKOvsYWT	764	Tfec	287.877	-0.891835	Down	2.70914e-05	0.00172679	4.91638
1018	YKOvsYWT	765	Wasl	234.521	-0.435881	Down	0.00351659	0.0475729	4.62081
1019	YKOvsYWT	766	Plxna4	127.77	-0.723872	Down	0.00317528	0.0441766	3.78126
1020	YKOvsYWT	767	Tbxas1	2668.83	-0.512572	Down	0.000680964	0.0161452	8.11789
1021	YKOvsYWT	768	Arhgef5	399.231	-0.582363	Down	9.52636e-05	0.00407967	5.39277
1022	YKOvsYWT	769	Tpk1	241.618	-0.422916	Down	0.00161146	0.0284603	4.65736
1023	YKOvsYWT	770	Gimap5	889.662	-0.549211	Down	0.00123403	0.0246047	6.54394
1024	YKOvsYWT	771	4833403J16Rik	43.2598	-1.07397	Down	0.00271432	0.0397249	2.252
1025	YKOvsYWT	772	Ccdc126	75.9217	-0.862669	Down	0.00121994	0.0243704	2.99155
1026	YKOvsYWT	773	Gsdme	366.916	-0.581403	Down	0.000212416	0.00724117	5.27222
1027	YKOvsYWT	774	Skap2	1706.88	-0.438846	Down	0.000563694	0.0141481	7.46306
1028	YKOvsYWT	775	Hoxa9	541.786	-0.498485	Down	0.00153886	0.0278949	5.82283
1029	YKOvsYWT	776	Avl9	604.549	-0.434114	Down	0.00043887	0.0121746	5.98075
1030	YKOvsYWT	777	Ppm1k	91.7565	-0.824277	Down	0.00282749	0.0407015	3.30841
1031	YKOvsYWT	778	Tnip3	819.313	-0.825874	Down	0.000323308	0.00971627	6.41716
1032	YKOvsYWT	779	Igkv12-46	31103.5	-7.72169	Down	1.87355e-07	4.27918e-05	11.2268
1033	YKOvsYWT	780	Efcc1	513.307	-0.952206	Down	0.000211031	0.0072119	5.77897
1034	YKOvsYWT	781	Mitf	60.6173	-0.887929	Down	0.00241697	0.0368434	2.72128
1035	YKOvsYWT	782	Zfp248	150.23	-0.603039	Down	0.00105566	0.0219194	3.99937
1036	YKOvsYWT	783	2310001H17Rik	354.991	-0.644104	Down	0.00202493	0.0333529	5.22336
1037	YKOvsYWT	784	Clec9a	38.4237	-1.53268	Down	0.0022142	0.0350791	2.10655
1038	YKOvsYWT	785	Clec1a	768.494	-1.10692	Down	0.000243259	0.00791835	6.3481
1039	YKOvsYWT	786	Peg3	30.2969	-1.84347	Down	0.00158076	0.028383	1.82265
1040	YKOvsYWT	787	Meis3	107.262	-1.45907	Down	1.90924e-07	4.28922e-05	3.52401
1041	YKOvsYWT	788	Ccdc9	380.835	-0.527841	Down	0.00246197	0.0373217	5.30558
1042	YKOvsYWT	789	Slc1a5	1101.2	-1.8795	Down	2.71377e-06	0.000361063	6.8416
1043	YKOvsYWT	790	Ccdc8	429.228	-0.791495	Down	3.75957e-07	7.57663e-05	5.49677
1044	YKOvsYWT	791	Apoe	7348.63	-1.67876	Down	9.41751e-15	1.61322e-11	9.58654
1045	YKOvsYWT	792	Zfp235	253.786	-0.578936	Down	0.0023125	0.0359303	4.73535
1046	YKOvsYWT	793	Zfp114	49.2153	-2.42774	Down	3.18616e-07	6.61562e-05	2.45109
1047	YKOvsYWT	794	Zfp111	189.398	-0.668175	Down	0.0017986	0.0308486	4.32869
1048	YKOvsYWT	795	Zfp109	132.481	-0.997451	Down	0.00144698	0.0269083	3.84074
1049	YKOvsYWT	796	Zfp108	68.714	-1.14189	Down	2.54253e-05	0.00165919	2.90157
1050	YKOvsYWT	797	Zfp93	139.236	-0.790353	Down	0.00282005	0.0406372	3.87799
1051	YKOvsYWT	798	Zfp526	59.2904	-2.81637	Down	1.04917e-08	4.22877e-06	2.69364
1052	YKOvsYWT	799	Zfp974	55.7347	-1.82682	Down	6.2503e-05	0.00317238	2.62279
1053	YKOvsYWT	800	Zfp780b	122.056	-0.835229	Down	0.000210765	0.0072119	3.70341
1054	YKOvsYWT	801	Mrps12	498.263	-0.375186	Down	0.00361721	0.0484085	5.66993
1055	YKOvsYWT	802	Spred3	31.0145	-1.55624	Down	0.000675837	0.0160514	1.83706
1056	YKOvsYWT	803	Zfp27	139.327	-1.06233	Down	7.53756e-06	0.00075952	3.90514
1057	YKOvsYWT	804	Alkbh6	363.73	-0.57517	Down	0.000161292	0.00602274	5.24555
1058	YKOvsYWT	805	Lsr	339.923	-0.903472	Down	0.0023797	0.0365463	5.1559
1059	YKOvsYWT	806	D530033B14Rik	31.8047	-1.05335	Down	0.00136307	0.0260423	1.78848
1060	YKOvsYWT	807	Zfp141	377.374	-0.867262	Down	0.000300676	0.0091566	5.32002
1061	YKOvsYWT	808	Fam71e1	30.5379	-1.26747	Down	0.000950463	0.0204476	1.77803
1062	YKOvsYWT	809	Rasip1	120.827	-1.16134	Down	0.00331549	0.0457097	3.66495
1063	YKOvsYWT	810	Nav2	291.105	-0.833491	Down	0.000144258	0.00561624	4.97827
1064	YKOvsYWT	811	Mef2a	485.306	-0.600745	Down	0.000206226	0.0071187	5.65432
1065	YKOvsYWT	812	Hdgfl3	413.435	-0.643388	Down	0.000839586	0.0188001	5.4423
1066	YKOvsYWT	813	Dlg2	129.438	-1.02502	Down	2.96415e-05	0.00185483	3.81061
1067	YKOvsYWT	814	Fchsd2	788.503	-0.51581	Down	0.00127077	0.0250616	6.36507
1068	YKOvsYWT	815	Trim6	189.228	-0.715437	Down	0.000193616	0.00682086	4.34046
1069	YKOvsYWT	816	Trim30d	169.881	-0.747502	Down	0.000488614	0.013087	4.16553
1070	YKOvsYWT	817	Sox6	311.418	-0.857998	Down	0.00371757	0.0492149	5.03667
1071	YKOvsYWT	818	Sult1a1	2489.09	-0.951491	Down	0.00215109	0.0343339	8.0434
1072	YKOvsYWT	819	Tnfrsf26	218.303	-0.703162	Down	0.00139464	0.0264087	4.52175
1073	YKOvsYWT	820	E230032D23Rik	61.4496	-0.980636	Down	0.000271599	0.00853669	2.74297
1074	YKOvsYWT	821	Ppp1r3b	366.474	-0.682743	Down	0.00155951	0.0281204	5.2654
1075	YKOvsYWT	822	Vps37a	279.436	-0.612441	Down	0.00215698	0.0343712	4.88052
1076	YKOvsYWT	823	Psd3	118.381	-0.858377	Down	0.00268061	0.0396279	3.66859
1077	YKOvsYWT	824	Csgalnact1	1434.71	-0.935403	Down	6.53252e-09	3.08695e-06	7.24253
1078	YKOvsYWT	825	Zfp617	98.366	-0.830497	Down	0.0020782	0.0338525	3.40475
1079	YKOvsYWT	826	Nwd1	976.147	-0.678401	Down	7.51193e-09	3.43145e-06	6.69757
1080	YKOvsYWT	827	Il15	199.578	-1.00057	Down	1.63746e-05	0.00123976	4.39096
1081	YKOvsYWT	828	Phkb	552.351	-0.544708	Down	0.00363399	0.0484964	5.85411
1082	YKOvsYWT	829	Nfat5	325	-1.10865	Down	6.01375e-07	0.000107029	5.13734
1083	YKOvsYWT	830	Zfp612	151.514	-0.836582	Down	1.93377e-05	0.00137308	4.01218
1084	YKOvsYWT	831	Trpc6	887.58	-0.681393	Down	0.00328719	0.0453652	6.53452
1085	YKOvsYWT	832	Maml2	226.105	-0.655493	Down	0.000939651	0.0202787	4.58231
1086	YKOvsYWT	833	Zfp266	640.148	-0.469293	Down	0.000719407	0.0168238	6.05961
1087	YKOvsYWT	834	Jam3	303.115	-0.594853	Down	0.00300614	0.0424265	4.98293
1088	YKOvsYWT	835	Igsf9b	79.6615	-0.902529	Down	0.00275765	0.0401176	3.12912
1089	YKOvsYWT	836	Arhgap32	405.375	-1.00719	Down	5.76797e-10	3.76402e-07	5.43106
1090	YKOvsYWT	837	Fli1	2286.55	-0.429558	Down	0.000249103	0.0080134	7.88768
1091	YKOvsYWT	838	Bco2	53.8843	-1.16743	Down	0.000284663	0.00882584	2.54363
1092	YKOvsYWT	839	Il18	150.127	-0.786486	Down	0.0012056	0.0242753	3.98743
1093	YKOvsYWT	840	Dmxl2	180.306	-0.755753	Down	7.91602e-05	0.00365256	4.26923
1094	YKOvsYWT	841	Sema7a	87.9833	-0.784257	Down	0.000983705	0.0207715	3.27719
1095	YKOvsYWT	842	Rab8b	1175.41	-0.529913	Down	3.29649e-07	6.74256e-05	6.92548
1096	YKOvsYWT	843	Rora	231.774	-0.804276	Down	0.000417799	0.0117326	4.63452
1097	YKOvsYWT	844	Adam10	2249.3	-0.396825	Down	0.00303416	0.0426901	7.86629
1098	YKOvsYWT	845	Myo5c	250.816	-0.882176	Down	0.000410295	0.0116045	4.74959
1099	YKOvsYWT	846	Tmem30a	1063.43	-0.418764	Down	0.000843524	0.0188268	6.77647
1100	YKOvsYWT	847	Myo6	176.109	-1.20289	Down	5.58324e-06	0.000642964	4.21448
1101	YKOvsYWT	848	Hmgn3	420.1	-0.675452	Down	0.000688203	0.0162606	5.44569
1102	YKOvsYWT	849	Trpc1	79.7518	-1.30654	Down	0.000344861	0.0101853	3.11984
1103	YKOvsYWT	850	Slc25a36	800.355	-0.617874	Down	1.01358e-05	0.000926007	6.39991
1104	YKOvsYWT	851	Rbp1	558.227	-0.797576	Down	0.00106199	0.0219841	5.86475
1105	YKOvsYWT	852	Stag1	636.17	-0.507241	Down	0.00276411	0.0401415	6.03868
1106	YKOvsYWT	853	Cmtm8	67.5095	-1.26834	Down	4.50752e-07	8.57932e-05	2.84625
1107	YKOvsYWT	854	Golga4	744.066	-0.716006	Down	0.000770412	0.0177463	6.28918
1108	YKOvsYWT	855	Vill	655.432	-0.63396	Down	0.00200384	0.0332051	6.10049
1109	YKOvsYWT	856	Lats1	276.246	-0.597771	Down	0.000111705	0.00458324	4.85585
1110	YKOvsYWT	857	Rab32	786.654	-0.491271	Down	0.00291566	0.0415777	6.34397
1111	YKOvsYWT	858	Utrn	1009.51	-0.639584	Down	0.00127981	0.0251548	6.74786
1112	YKOvsYWT	859	Phactr2	863.503	-0.45621	Down	0.000589087	0.0146247	6.50195
1113	YKOvsYWT	860	Akap7	230.644	-0.701511	Down	0.000593068	0.0146704	4.58784
1114	YKOvsYWT	861	L3mbtl3	261.207	-0.781552	Down	4.32807e-09	2.28123e-06	4.7791
1115	YKOvsYWT	862	Ncoa7	399.438	-0.705959	Down	0.0033567	0.0460924	5.38257
1116	YKOvsYWT	863	P4ha1	393.48	-0.864691	Down	0.00024482	0.00793146	5.35101
1117	YKOvsYWT	864	Tet1	332.789	-0.640611	Down	0.00377451	0.0497364	5.14153
1118	YKOvsYWT	865	Rufy2	387.206	-0.575776	Down	2.65901e-06	0.000357246	5.34764
1119	YKOvsYWT	866	Hnrnph3	610.037	-0.389503	Down	0.0031085	0.0434682	5.99576
1120	YKOvsYWT	867	2610008E11Rik	241.074	-0.637905	Down	0.000587425	0.0146099	4.66538
1121	YKOvsYWT	868	Prtn3	1839.36	-1.90137	Down	9.23613e-11	6.66168e-08	7.58984
1122	YKOvsYWT	869	1190007I07Rik	232.184	-0.607859	Down	0.00221925	0.0350828	4.57238
1123	YKOvsYWT	870	Glipr1	820.237	-0.547493	Down	0.000119283	0.004822	6.39057
1124	YKOvsYWT	871	Thap2	114.009	-0.623068	Down	0.00149139	0.0273366	3.58939
1125	YKOvsYWT	872	Ppm1h	260.199	-0.601648	Down	0.000149826	0.0057837	4.77215
1126	YKOvsYWT	873	Pik3ip1	2378.33	-0.678226	Down	0.00350039	0.0474481	7.96503
1127	YKOvsYWT	874	Meis1	4037.14	-0.559443	Down	6.27608e-05	0.0031737	8.71787
1128	YKOvsYWT	875	Gm16140	269.024	-0.978715	Down	4.5669e-05	0.00253703	4.83482
1129	YKOvsYWT	876	Gm16141	127.965	-0.941365	Down	2.05889e-05	0.001425	3.77454
1130	YKOvsYWT	877	Aftph	989.23	-0.486857	Down	4.48019e-06	0.000568486	6.68611
1131	YKOvsYWT	878	Ugp2	393.518	-0.512444	Down	0.00034974	0.0102851	5.34844
1132	YKOvsYWT	879	Sptbn1	2404.49	-0.468934	Down	7.40339e-06	0.000751991	7.97728
1133	YKOvsYWT	880	Zfp354c	168.557	-0.66891	Down	0.00208916	0.0338882	4.1607
1134	YKOvsYWT	881	Aff4	774.151	-0.41123	Down	0.00277986	0.0403124	6.34782
1135	YKOvsYWT	882	Chrnb1	384.936	-0.568905	Down	0.00316612	0.0441766	5.324
1136	YKOvsYWT	883	Dlg4	106.69	-0.776052	Down	0.00150129	0.0274683	3.53128
1137	YKOvsYWT	884	P2rx1	603.739	-0.691186	Down	4.44438e-05	0.0025095	5.97583
1138	YKOvsYWT	885	Serpinf1	826.248	-0.669642	Down	0.00210358	0.0338882	6.42912
1139	YKOvsYWT	886	Cpd	425.593	-0.42548	Down	0.00343938	0.0468987	5.47538
1140	YKOvsYWT	887	Nufip2	728.909	-0.584616	Down	0.00161239	0.0284603	6.26182
1141	YKOvsYWT	888	5730455P16Rik	331.968	-0.696233	Down	8.8076e-08	2.32114e-05	5.11435
1142	YKOvsYWT	889	Slfn5	194.516	-0.80983	Down	0.000913579	0.0199041	4.39528
1143	YKOvsYWT	890	Slfn9	365.505	-1.46484	Down	8.18569e-07	0.000131973	5.27518
1144	YKOvsYWT	891	Slfn8	480.673	-0.864327	Down	6.90746e-06	0.000733797	5.65956
1145	YKOvsYWT	892	Usp32	237.655	-0.519798	Down	0.00301368	0.04246	4.65655
1146	YKOvsYWT	893	Msi2	511.72	-0.760471	Down	4.78879e-06	0.000591221	5.75285
1147	YKOvsYWT	894	Hlf	2674.82	-0.564075	Down	0.00161574	0.0284603	8.12345
1148	YKOvsYWT	895	Stxbp4	748.624	-0.718267	Down	1.33991e-05	0.00111955	6.29887
1149	YKOvsYWT	896	Spag9	559.512	-0.512592	Down	0.00202999	0.0333961	5.87781
1150	YKOvsYWT	897	Ccdc47	1230.58	-0.256939	Down	0.0034735	0.0471763	6.97877
1151	YKOvsYWT	898	Abca5	132.828	-0.994689	Down	2.30445e-05	0.00157115	3.83559
1152	YKOvsYWT	899	Gm49331	48.0765	-1.13439	Down	0.000225081	0.0075232	2.40111
1153	YKOvsYWT	900	Arid4a	521.561	-0.59567	Down	0.0019474	0.0325512	5.77375
1154	YKOvsYWT	901	Syne2	424.773	-0.757538	Down	0.00064279	0.0155253	5.52309
1155	YKOvsYWT	902	9530018F02Rik	127.469	-0.831012	Down	0.000130273	0.00523537	3.74602
1156	YKOvsYWT	903	Fut8	3421.8	-0.590549	Down	0.000542071	0.0139224	8.46999
1157	YKOvsYWT	904	Gm28370	45.2614	-1.25214	Down	0.000695564	0.0163851	2.37264
1158	YKOvsYWT	905	Synj2bp	378.649	-0.458778	Down	0.00150552	0.0275089	5.30061
1159	YKOvsYWT	906	Ighv3-6	20836.4	-5.25565	Down	0.00128647	0.0252215	10.6475
1160	YKOvsYWT	907	Wdr37	308.292	-0.523343	Down	8.70013e-05	0.00384602	5.00846
1161	YKOvsYWT	908	Zscan26	121.725	-1.10209	Down	8.54318e-09	3.65862e-06	3.69539
1162	YKOvsYWT	909	Serpinb9	481.634	-0.521752	Down	0.00258244	0.0384672	5.64142
1163	YKOvsYWT	910	Gcnt2	3006.1	-0.55214	Down	0.000226664	0.00755769	8.2916
1164	YKOvsYWT	911	Tmem170b	258.897	-0.579989	Down	0.000550768	0.0140554	4.7603
1165	YKOvsYWT	912	B230219D22Rik	599.262	-0.715499	Down	0.000523941	0.0135987	5.97592
1166	YKOvsYWT	913	Ctla2a	1142.12	-1.31886	Down	5.32666e-06	0.000624031	6.89812
1167	YKOvsYWT	914	Zfp65	91.7461	-1.34083	Down	0.00108078	0.0222721	3.31714
1168	YKOvsYWT	915	Erap1	1493.99	-0.640745	Down	8.34815e-07	0.000133027	7.27369
1169	YKOvsYWT	916	Cast	728.124	-0.583125	Down	2.38997e-05	0.00160478	6.23739
1170	YKOvsYWT	917	Rhobtb3	366.835	-1.42144	Down	1.16392e-11	9.96896e-09	5.26019
1171	YKOvsYWT	918	Arsk	230.609	-0.796398	Down	1.49173e-08	5.37965e-06	4.58202
1172	YKOvsYWT	919	Mctp1	667.184	-1.40359	Down	2.6468e-13	3.62718e-10	6.14195
1173	YKOvsYWT	920	Mef2c	2154.13	-0.765459	Down	1.08454e-06	0.00016514	7.79564
1174	YKOvsYWT	921	Gm26527	106.173	-0.680241	Down	0.00159355	0.0284603	3.46926
1175	YKOvsYWT	922	Iqgap2	1905.47	-0.603151	Down	0.00101962	0.0213325	7.64216
1176	YKOvsYWT	923	Naip5	359.36	-0.789329	Down	1.55566e-07	3.74013e-05	5.25246
1177	YKOvsYWT	924	Naip6	88.0462	-0.841069	Down	0.00200702	0.0332177	3.23676
1178	YKOvsYWT	925	Pik3r1	1728.51	-0.572331	Down	0.00136151	0.0260423	7.50263
1179	YKOvsYWT	926	Kif2a	220.948	-0.51085	Down	0.00357748	0.0481589	4.53276
1180	YKOvsYWT	927	Emb	637.252	-0.681317	Down	3.48524e-06	0.000450583	6.04942
1181	YKOvsYWT	928	Gm17509	113.98	-0.77395	Down	0.000156274	0.00589965	3.59271
1182	YKOvsYWT	929	Thrb	76.3005	-1.34295	Down	0.000232417	0.0076493	3.04673
1183	YKOvsYWT	930	Gm48283	66.7478	-0.954518	Down	0.00358523	0.0481628	2.83986
1184	YKOvsYWT	931	Gng2	336.057	-0.949446	Down	8.53707e-07	0.000134474	5.13265
1185	YKOvsYWT	932	Appl1	377.998	-0.76127	Down	1.78876e-05	0.00131086	5.31106
1186	YKOvsYWT	933	Ccser2	414.728	-0.756971	Down	4.34025e-05	0.002468	5.41446
1187	YKOvsYWT	934	Slc22a17	338.363	-0.603221	Down	0.00158236	0.028383	5.16637
1188	YKOvsYWT	935	Ift88	70.2177	-0.672987	Down	0.0035363	0.0477452	2.89168
1189	YKOvsYWT	936	Zdhhc20	431.25	-0.808096	Down	1.25124e-05	0.00107843	5.50674
1190	YKOvsYWT	937	Xkr6	70.6851	-1.21605	Down	2.34973e-06	0.00032526	2.94593
1191	YKOvsYWT	938	Entpd4	45.1668	-1.56032	Down	0.00013471	0.00536648	2.2696
1192	YKOvsYWT	939	Gm16867	30.4518	-2.00655	Down	1.16963e-05	0.00101447	1.71352
1193	YKOvsYWT	940	Entpd4b	47.8915	-1.52127	Down	0.00170813	0.0297059	2.34693
1194	YKOvsYWT	941	Fndc3a	610.376	-1.10227	Down	1.51248e-05	0.00121923	5.96268
1195	YKOvsYWT	942	Cysltr2	258.79	-1.56376	Down	7.51754e-13	9.36548e-10	4.76135
1196	YKOvsYWT	943	Lcp1	5642.43	-0.452538	Down	0.00105326	0.0219027	9.17862
1197	YKOvsYWT	944	Tsc22d1	2746.11	-0.947893	Down	0.000286139	0.00885158	8.15241
1198	YKOvsYWT	945	Dach1	339.721	-0.680648	Down	0.00120893	0.0242921	5.1612
1199	YKOvsYWT	946	Tbc1d4	327.352	-1.56763	Down	9.32556e-25	3.19494e-21	5.09485
1200	YKOvsYWT	947	AW549877	405.613	-0.55005	Down	0.000174596	0.00632852	5.41339
1201	YKOvsYWT	948	Rai14	334.127	-0.524536	Down	0.00230466	0.0358492	5.13718
1202	YKOvsYWT	949	Zfr	1443.79	-0.509402	Down	0.000598362	0.0147481	7.2257
1203	YKOvsYWT	950	Retreg1	717.688	-0.670695	Down	0.00112532	0.0229826	6.20936
1204	YKOvsYWT	951	Rrm2b	168.168	-0.897545	Down	5.3646e-07	9.80136e-05	4.14708
1205	YKOvsYWT	952	Samd12	300.542	-1.03348	Down	4.11243e-06	0.000526698	5.00301
1206	YKOvsYWT	953	Fam83h	37.6797	-1.3534	Down	0.00341868	0.0466629	2.06397
1207	YKOvsYWT	954	Zfp597	135.933	-0.662352	Down	0.00174768	0.030202	3.86099
1208	YKOvsYWT	955	Dnm1l	737.519	-0.550548	Down	0.00313025	0.0437278	6.25407
1209	YKOvsYWT	956	Fgd4	136.208	-1.05641	Down	0.00238682	0.0365463	3.88386
1210	YKOvsYWT	957	Eif4a2	1730.52	-0.475654	Down	0.00323429	0.0447705	7.49492
1211	YKOvsYWT	958	Lpp	507.556	-0.759798	Down	1.55053e-05	0.00122486	5.75715
1212	YKOvsYWT	959	Ccdc50	653.203	-0.407047	Down	0.00140212	0.0264665	6.09364
1213	YKOvsYWT	960	Tctex1d2	180.733	-0.60421	Down	0.00290287	0.0414384	4.24256
1214	YKOvsYWT	961	Zfp148	865.035	-0.547365	Down	0.000450094	0.0124106	6.49439
1215	YKOvsYWT	962	Lrrc58	906.05	-0.612746	Down	1.30341e-05	0.00110944	6.57073
1216	YKOvsYWT	963	Cd200r1	183.333	-0.911132	Down	0.000104144	0.00433797	4.27032
1217	YKOvsYWT	964	Slc35a5	202.943	-0.50315	Down	0.00350044	0.0474481	4.39556
1218	YKOvsYWT	965	Bbx	633.99	-0.523663	Down	0.00118337	0.0239187	6.05622
1219	YKOvsYWT	966	Cep97	286.971	-0.497232	Down	0.0009394	0.0202787	4.9122
1220	YKOvsYWT	967	Dcbld2	104.79	-0.897031	Down	0.000550553	0.0140554	3.48894
1221	YKOvsYWT	968	Cggbp1	1708.42	-0.386847	Down	0.00202172	0.0333529	7.46486
1222	YKOvsYWT	969	Nrip1	1809.33	-0.46972	Down	0.000622194	0.0151988	7.56312
1223	YKOvsYWT	970	Afdn	290.717	-0.754878	Down	6.92757e-05	0.00337848	4.93366
1224	YKOvsYWT	971	Lnpep	401.053	-0.565667	Down	0.0025674	0.0383682	5.4076
1225	YKOvsYWT	972	Zfp945	417.642	-0.645537	Down	0.00012463	0.00502332	5.45923
1226	YKOvsYWT	973	Cyp4f17	73.1245	-0.681483	Down	0.002404	0.0367683	2.97372
1227	YKOvsYWT	974	Zfp799	179.204	-0.798638	Down	0.000340078	0.0101094	4.23388
1228	YKOvsYWT	975	Zfp763	198.006	-0.576202	Down	0.00270833	0.0397249	4.37676
1229	YKOvsYWT	976	Hspa1b	243.642	-2.56778	Down	0.000777558	0.0178487	4.67764
1230	YKOvsYWT	977	Hspa1a	100.912	-2.96513	Down	0.000618234	0.0151291	3.41737
1231	YKOvsYWT	978	Gm20481	30.7631	-3.34629	Down	0.00270329	0.0397088	1.76258
1232	YKOvsYWT	979	Lst1	272.993	-0.982952	Down	5.43566e-07	9.80136e-05	4.81323
1233	YKOvsYWT	980	Gm10499	67.9779	-1.05028	Down	0.001769	0.0304553	2.89546
1234	YKOvsYWT	981	H2-T3	76.0784	-1.21544	Down	0.00145104	0.0269083	3.06609
1235	YKOvsYWT	982	Slc25a27	133.449	-0.748151	Down	0.00092936	0.0201837	3.85709
1236	YKOvsYWT	983	B230354K17Rik	256.394	-0.907304	Down	6.61333e-05	0.00328366	4.76706
1237	YKOvsYWT	984	Rsph9	67.0803	-1.36654	Down	0.00358707	0.0481628	2.83507
1238	YKOvsYWT	985	Zfp959	112.575	-0.958841	Down	0.00013691	0.0054226	3.58484
1239	YKOvsYWT	986	Ebi3	229.537	-0.997019	Down	3.08031e-07	6.49424e-05	4.54832
1240	YKOvsYWT	987	Gm16712	138.825	-0.887723	Down	2.24337e-05	0.00153716	3.82612
1241	YKOvsYWT	988	Gm31645	73.8839	-0.967646	Down	0.00130888	0.0255148	3.007
1242	YKOvsYWT	989	Dync2li1	174.462	-0.702613	Down	0.00212871	0.0341762	4.19153
1243	YKOvsYWT	990	Kcnk12	46.1229	-1.25822	Down	0.00237445	0.0365463	2.30835
1244	YKOvsYWT	991	Nrxn1	355.892	-1.16646	Down	8.47836e-05	0.00378192	5.22923
1245	YKOvsYWT	992	Kif5b	794.01	-0.638575	Down	0.00132876	0.025758	6.36197
1246	YKOvsYWT	993	Mpp7	354.039	-0.890863	Down	9.60727e-05	0.00410149	5.24431
1247	YKOvsYWT	994	Mib1	645.457	-0.608507	Down	2.98074e-06	0.00038903	6.07987
1248	YKOvsYWT	995	B4galt6	151.68	-0.775642	Down	0.000113569	0.00463125	4.02054
1249	YKOvsYWT	996	AW554918	191.594	-0.877929	Down	1.1535e-08	4.391e-06	4.32288
1250	YKOvsYWT	997	Pggt1b	337.092	-0.849456	Down	0.000244707	0.00793146	5.16528
1251	YKOvsYWT	998	Ccdc112	171.246	-1.18084	Down	0.000153115	0.00584481	4.2019
1252	YKOvsYWT	999	Ticam2	82.3628	-0.870742	Down	9.73922e-05	0.00413208	3.13496
1253	YKOvsYWT	1000	Zfp608	507.15	-0.417319	Down	0.00181527	0.0310181	5.72666
1254	YKOvsYWT	1001	Aldh7a1	616.656	-0.593703	Down	1.98584e-06	0.000283479	5.99211
1255	YKOvsYWT	1002	Slc12a2	473.93	-0.657804	Down	0.00152568	0.0277897	5.60288
1256	YKOvsYWT	1003	Zfp532	350.366	-0.561695	Down	0.00191322	0.0323715	5.2138
1257	YKOvsYWT	1004	Gm45871	96.925	-0.902588	Down	0.000231765	0.0076493	3.37004
1258	YKOvsYWT	1005	Malat1	12912.5	-1.01681	Down	0.000417299	0.0117326	10.4058
1259	YKOvsYWT	1006	Neat1	753.859	-0.616355	Down	0.00272878	0.0397931	6.35881
1260	YKOvsYWT	1007	Smarca2	2831.47	-0.66764	Down	4.06996e-11	3.28086e-08	8.21265
1261	YKOvsYWT	1008	Rfx3	100.54	-0.849628	Down	0.00350617	0.0474788	3.44037
1262	YKOvsYWT	1009	Prkg1	307.135	-1.10468	Down	1.1343e-08	4.391e-06	5.03202
1263	YKOvsYWT	1010	Asah2	55.2858	-1.02137	Down	0.000247953	0.00799517	2.60398
1264	YKOvsYWT	1011	Sgms1	1889.79	-0.397175	Down	0.0024516	0.0372469	7.6292
1265	YKOvsYWT	1012	AC125381.2	106.02	-1.15708	Down	0.00227388	0.0355891	3.53771
1266	YKOvsYWT	1013	Ifit1	285.69	-0.7602	Down	0.00117731	0.0238313	4.89943
1267	YKOvsYWT	1014	Gm20467	216.688	-0.685697	Down	0.000291132	0.00892543	4.52695
1268	YKOvsYWT	1015	Slf2	735.231	-0.452396	Down	0.00271616	0.0397249	6.26315
1269	YKOvsYWT	1016	As3mt	660.259	-0.398792	Down	0.0019173	0.0323715	6.08887
1270	YKOvsYWT	1017	Shoc2	612.129	-0.425895	Down	0.000169426	0.00620805	5.97722
1271	YKOvsYWT	1018	Ccdc186	209.115	-0.547583	Down	0.00210287	0.0338882	4.44905
1272	YKOvsYWT	1019	Gm29261	92.6213	-0.912819	Down	4.44986e-05	0.0025095	3.32034
1273	YKOvsYWT	1020	Slc18a2	1822.19	-0.712503	Down	5.43083e-06	0.000630713	7.58345
1274	YKOvsYWT	1021	Praf2	140.645	-0.833567	Down	0.000558638	0.0141418	3.85371
1275	YKOvsYWT	1022	Lancl3	144.629	-1.32333	Down	8.33908e-09	3.65862e-06	3.96679
1276	YKOvsYWT	1023	Cask	111.743	-0.726796	Down	0.00142394	0.0266944	3.55695
1277	YKOvsYWT	1024	Akap17b	51.2496	-1.00024	Down	0.000982017	0.0207678	2.45941
1278	YKOvsYWT	1025	Stk26	1207.01	-0.503967	Down	0.0018222	0.0310977	6.95896
1279	YKOvsYWT	1026	Zfp449	92.1468	-1.10353	Down	0.000183323	0.00654234	3.29776
1280	YKOvsYWT	1027	Arhgef6	1599.49	-0.611942	Down	1.09003e-05	0.00096999	7.37579
1281	YKOvsYWT	1028	Pls3	234.848	-1.65086	Down	2.93595e-10	2.01171e-07	4.64548
1282	YKOvsYWT	1029	Prkx	286.494	-0.46562	Down	0.00308375	0.0432103	4.90875
1283	YKOvsYWT	1030	Tmem47	63.1535	-1.03879	Down	0.00288461	0.0412207	2.79318
1284	YKOvsYWT	1031	Dmd	148.91	-0.794394	Down	0.00288452	0.0412207	3.97539
1285	YKOvsYWT	1032	Gspt2	129.67	-0.557007	Down	0.00332843	0.045842	3.77971
1286	YKOvsYWT	1033	Zxdb	66.6187	-0.874643	Down	0.00165103	0.0289702	2.83689
1287	YKOvsYWT	1034	Yipf6	402.165	-0.436632	Down	0.000182577	0.00653273	5.36801
1288	YKOvsYWT	1035	Dlg3	359.089	-0.492005	Down	0.00276515	0.0401415	5.22461
1289	YKOvsYWT	1036	Taf1	394.66	-0.941555	Down	0.000197861	0.00695253	5.38243
1290	YKOvsYWT	1037	Magt1	583.142	-0.695697	Down	0.000496623	0.013215	5.88219
1291	YKOvsYWT	1038	Itm2a	398.263	-0.552	Down	0.00207996	0.0338525	5.35803
1292	YKOvsYWT	1039	Klhl4	613.573	-0.660796	Down	0.000315668	0.00952843	6.04042
1293	YKOvsYWT	1040	Gprasp1	1010.28	-0.562418	Down	0.00173472	0.0300159	6.72816
1294	YKOvsYWT	1041	Tsc22d3	3333.82	-1.00927	Down	8.1681e-05	0.00371879	8.45403
1295	YKOvsYWT	1042	Rps6ka3	417.04	-0.587829	Down	0.00294639	0.0418852	5.4651
1296	OKOvsYKO	1	Lypla1	384.978	1.0562	Up	7.6182e-09	2.52984e-07	5.32996
1297	OKOvsYKO	2	Pcmtd1	523.43	0.51256	Up	2.14526e-05	0.000218207	5.76397
1298	OKOvsYKO	3	Prex2	123.122	0.838862	Up	0.000329041	0.00211143	3.72874
1299	OKOvsYKO	4	Ncoa2	720.581	0.404014	Up	0.00146843	0.00727315	6.22872
1300	OKOvsYKO	5	Gm38120	25.8986	1.20779	Up	0.0121823	0.0397332	1.60148
1301	OKOvsYKO	6	Gm38380	21.9628	1.30143	Up	0.0160082	0.0490887	1.35326
1302	OKOvsYKO	7	Eya1	406.541	0.882894	Up	3.61802e-06	4.85045e-05	5.41729
1303	OKOvsYKO	8	Kcnb2	40.3319	1.68178	Up	0.00154273	0.00754846	2.15125
1304	OKOvsYKO	9	Gm37509	105.491	2.30865	Up	0.000976646	0.00519507	3.46436
1305	OKOvsYKO	10	Sbspon	233.324	2.29617	Up	0.00310738	0.0133451	4.59583
1306	OKOvsYKO	11	Crispld1	314.074	0.834202	Up	7.35513e-06	8.81686e-05	5.04221
1307	OKOvsYKO	12	Rab23	185.742	0.515619	Up	0.00160997	0.00783105	4.29003
1308	OKOvsYKO	13	Zfp451	672.697	0.360703	Up	0.00069654	0.0039485	6.13883
1309	OKOvsYKO	14	Dst	754.355	1.10912	Up	2.51267e-07	5.13913e-06	6.34894
1310	OKOvsYKO	15	Gm26788	36.0648	1.61173	Up	0.000123796	0.000939367	2.02377
1311	OKOvsYKO	16	Ptpn18	1820.71	0.666445	Up	2.1812e-07	4.51595e-06	7.5621
1312	OKOvsYKO	17	Gm28417	951.57	0.562518	Up	3.91159e-07	7.42956e-06	6.62346
1313	OKOvsYKO	18	Arid5a	619.902	1.35132	Up	0.00326875	0.0138876	5.99221
1314	OKOvsYKO	19	Inpp4a	132.45	0.657786	Up	0.00213994	0.00986802	3.82792
1315	OKOvsYKO	20	Lonrf2	54.522	1.23407	Up	0.00437956	0.0175924	2.62116
1316	OKOvsYKO	21	Npas2	48.9554	1.00928	Up	0.000692822	0.00393204	2.43526
1317	OKOvsYKO	22	Tbc1d8	699.809	0.688221	Up	3.35929e-05	0.000317834	6.20943
1318	OKOvsYKO	23	Il1r1	131.928	1.1076	Up	0.000439424	0.00269116	3.8216
1319	OKOvsYKO	24	Il18rap	143.5	1.26173	Up	4.70894e-07	8.69379e-06	3.92714
1320	OKOvsYKO	25	Gpr45	42.3692	0.636573	Up	0.0143415	0.0451081	2.21501
1321	OKOvsYKO	26	Bivm	261.451	0.449725	Up	0.00511554	0.0199469	4.76909
1322	OKOvsYKO	27	Gulp1	131.058	0.628735	Up	0.0111493	0.0371874	3.80601
1323	OKOvsYKO	28	Cavin2	1587.17	0.897636	Up	0.000255062	0.00171124	7.38227
1324	OKOvsYKO	29	Nabp1	328.308	0.974183	Up	1.89294e-09	7.72237e-08	5.10962
1325	OKOvsYKO	30	Stat4	491.169	0.414645	Up	0.0102378	0.0347426	5.67535
1326	OKOvsYKO	31	Nab1	880.657	0.736621	Up	9.73554e-07	1.58697e-05	6.52746
1327	OKOvsYKO	32	Mfsd6	507.397	0.928461	Up	2.47807e-10	1.35277e-08	5.7306
1328	OKOvsYKO	33	Coq10b	167.685	0.631704	Up	0.00460917	0.0183304	4.1213
1329	OKOvsYKO	34	Mob4	371.711	0.677668	Up	7.20942e-06	8.69716e-05	5.27905
1330	OKOvsYKO	35	Plcl1	357.036	1.79748	Up	3.87606e-14	6.25777e-12	5.25727
1331	OKOvsYKO	36	Spats2l	39.9224	0.955437	Up	0.00639456	0.023832	2.13929
1332	OKOvsYKO	37	Aox4	23.4637	1.17103	Up	0.0110126	0.0368772	1.44818
1333	OKOvsYKO	38	Clk1	1448.8	0.741348	Up	2.00574e-05	0.000205531	7.26023
1334	OKOvsYKO	39	Cflar	562.3	0.839654	Up	7.81235e-08	1.87003e-06	5.8862
1335	OKOvsYKO	40	Gm973	101.273	0.792563	Up	0.00137969	0.00692253	3.41237
1336	OKOvsYKO	41	Bmpr2	128.646	0.977922	Up	2.41909e-05	0.000241686	3.78453
1337	OKOvsYKO	42	Gm37531	29.9358	1.11102	Up	0.00600217	0.0227381	1.765
1338	OKOvsYKO	43	Abi2	527.089	0.749261	Up	3.3788e-08	9.22243e-07	5.78736
1339	OKOvsYKO	44	Ino80d	203.159	1.03978	Up	2.65679e-05	0.000261137	4.44754
1340	OKOvsYKO	45	Gm20342	82.0392	0.736867	Up	0.000295712	0.00193104	3.15684
1341	OKOvsYKO	46	Ikzf2	189.85	0.472252	Up	0.00429095	0.0173006	4.32743
1342	OKOvsYKO	47	Rufy4	39.1833	1.78845	Up	0.000259212	0.00173296	2.10365
1343	OKOvsYKO	48	Cxcr1	19.6931	1.85105	Up	3.97691e-05	0.000366445	1.17303
1344	OKOvsYKO	49	Gm29358	40.0708	0.946685	Up	0.0132792	0.0425879	2.15418
1345	OKOvsYKO	50	Stk36	38.2223	1.52977	Up	5.94771e-05	0.000511402	2.12831
1346	OKOvsYKO	51	Slc4a3	51.898	0.932199	Up	0.0132413	0.0425022	2.5152
1347	OKOvsYKO	52	Epha4	27.2416	1.37863	Up	0.00103906	0.00546387	1.61794
1348	OKOvsYKO	53	Rab17	125.543	0.690836	Up	0.000280076	0.00185204	3.73505
1349	OKOvsYKO	54	Lrrfip1	1263.19	0.332018	Up	0.00540539	0.0208503	7.03655
1350	OKOvsYKO	55	Sned1	37.1673	0.894942	Up	0.00232337	0.0105315	2.07521
1351	OKOvsYKO	56	Ano7	22.3086	1.48346	Up	0.00013001	0.000978202	1.36286
1352	OKOvsYKO	57	Panct2	17.7685	2.14224	Up	0.000634528	0.00365257	1.08923
1353	OKOvsYKO	58	Pam	487.064	2.20717	Up	2.98004e-13	3.72745e-11	5.76074
1354	OKOvsYKO	59	B230216N24Rik	29.2398	1.33761	Up	0.0143721	0.0451756	1.76149
1355	OKOvsYKO	60	Pign	545.77	0.601748	Up	9.90034e-06	0.000113224	5.82511
1356	OKOvsYKO	61	Relch	342.095	0.462683	Up	0.00215346	0.00991533	5.17412
1357	OKOvsYKO	62	Bcl2	984.515	0.610066	Up	7.11174e-05	0.000596946	6.68563
1358	OKOvsYKO	63	D630008O14Rik	173.977	0.615728	Up	0.0031019	0.0133318	4.19431
1359	OKOvsYKO	64	Kdsr	543.03	0.311558	Up	0.0055064	0.021145	5.82186
1360	OKOvsYKO	65	Serpinb8	152.342	1.68221	Up	2.31782e-12	2.1848e-10	4.02747
1361	OKOvsYKO	66	Dsel	84.8175	0.725309	Up	0.00575418	0.0219631	3.1846
1362	OKOvsYKO	67	Epb41l5	223.205	0.459329	Up	0.00234629	0.0106043	4.56041
1363	OKOvsYKO	68	Tmem37	150.034	1.07474	Up	5.6199e-05	0.000488754	3.98224
1364	OKOvsYKO	69	Slc35f5	341.226	0.503704	Up	0.00772532	0.0277621	5.14382
1365	OKOvsYKO	70	Nckap5	22.1163	1.81226	Up	0.00135322	0.00680694	1.37858
1366	OKOvsYKO	71	Pfkfb2	126.861	0.664693	Up	0.000447646	0.002736	3.76453
1367	OKOvsYKO	72	Yod1	189.329	0.622075	Up	0.00109429	0.00570489	4.3307
1368	OKOvsYKO	73	AA986860	120.891	0.827962	Up	0.0011744	0.0060601	3.67874
1369	OKOvsYKO	74	Ikbke	366.401	0.486354	Up	0.00175078	0.00840285	5.27421
1370	OKOvsYKO	75	Cdk18	552.406	0.773564	Up	3.16245e-05	0.000302225	5.85369
1371	OKOvsYKO	76	Sox13	217.027	0.703639	Up	0.00666837	0.0246647	4.52895
1372	OKOvsYKO	77	Atp2b4	641.782	0.924671	Up	1.55287e-16	4.532e-14	6.07636
1373	OKOvsYKO	78	Nav1	323.75	1.05452	Up	1.51456e-10	8.94358e-09	5.11782
1374	OKOvsYKO	79	Gm4793	20.3767	1.00066	Up	0.0111142	0.037114	1.23261
1375	OKOvsYKO	80	Tmem9	840.516	0.387074	Up	0.00453944	0.0181196	6.43301
1376	OKOvsYKO	81	Nek7	775.767	0.674812	Up	3.18439e-05	0.000303748	6.30867
1377	OKOvsYKO	82	Gm5833	112.269	1.54323	Up	1.05998e-07	2.44472e-06	3.62286
1378	OKOvsYKO	83	Dennd1b	348.303	0.434218	Up	0.00251726	0.0112325	5.18794
1379	OKOvsYKO	84	Rgs1	837.616	0.725437	Up	1.4495e-05	0.000156122	6.4518
1380	OKOvsYKO	85	Pla2g4a	1037.75	0.768881	Up	1.37121e-08	4.18701e-07	6.75488
1381	OKOvsYKO	86	Swt1	309.411	0.493503	Up	0.0114293	0.0378467	5.01849
1382	OKOvsYKO	87	1700025G04Rik	177.226	0.76165	Up	0.000489723	0.00295273	4.22671
1383	OKOvsYKO	88	Rnasel	448.916	0.833654	Up	1.47893e-09	6.23335e-08	5.56576
1384	OKOvsYKO	89	Gm28512	22.3368	1.34866	Up	0.00281549	0.0123277	1.39026
1385	OKOvsYKO	90	Teddm2	343.142	1.02728	Up	1.52748e-06	2.34996e-05	5.17147
1386	OKOvsYKO	91	Glul	1748.16	1.10399	Up	1.1835e-08	3.68049e-07	7.51658
1387	OKOvsYKO	92	Xpr1	432.791	0.527211	Up	0.00406155	0.0165166	5.50523
1388	OKOvsYKO	93	Qsox1	1112.2	0.622786	Up	0.000143226	0.00106288	6.85606
1389	OKOvsYKO	94	Gm37539	82.4447	0.860084	Up	0.00233843	0.0105745	3.12699
1390	OKOvsYKO	95	9430034N14Rik	23.1377	1.34475	Up	0.00370342	0.0153309	1.4463
1391	OKOvsYKO	96	Soat1	394.945	0.710972	Up	1.64906e-05	0.000173552	5.3726
1392	OKOvsYKO	97	Abl2	194.556	0.685809	Up	0.000388608	0.00242796	4.36893
1393	OKOvsYKO	98	Rasal2	91.7011	0.853506	Up	0.0007926	0.00437718	3.30209
1394	OKOvsYKO	99	Serpinc1	42.4782	0.999259	Up	0.0156579	0.0482436	2.24164
1395	OKOvsYKO	100	Zbtb37	87.717	0.633885	Up	0.00399901	0.0163186	3.24923
1396	OKOvsYKO	101	Dnm3	154.039	1.48124	Up	1.73501e-07	3.73483e-06	4.05662
1397	OKOvsYKO	102	Gm10176	16.7721	2.27667	Up	2.4517e-05	0.0002443	1.01785
1398	OKOvsYKO	103	Gorab	173.885	0.527705	Up	0.00316662	0.0135218	4.18649
1399	OKOvsYKO	104	Selp	2677.09	1.83647	Up	5.75461e-11	3.91623e-09	8.1372
1400	OKOvsYKO	105	Gm16587	310.586	1.91794	Up	1.13204e-10	6.87196e-09	5.03918
1401	OKOvsYKO	106	Gm16548	241.654	1.23471	Up	2.58608e-06	3.6685e-05	4.66903
1402	OKOvsYKO	107	Mpzl1	450.975	1.12441	Up	2.10769e-07	4.39977e-06	5.56474
1403	OKOvsYKO	108	Gm16565	101.367	0.896172	Up	0.000344072	0.00219121	3.45938
1404	OKOvsYKO	109	Gm37469	30.0973	1.02307	Up	0.00277441	0.0121724	1.76375
1405	OKOvsYKO	110	Pbx1	995.459	1.26854	Up	2.09837e-12	2.0155e-10	6.70822
1406	OKOvsYKO	111	Nos1ap	224.064	0.771743	Up	6.39011e-05	0.000542676	4.5722
1407	OKOvsYKO	112	Pcp4l1	404.166	1.06826	Up	3.27435e-07	6.42009e-06	5.38905
1408	OKOvsYKO	113	Nectin4	103.118	0.615901	Up	0.00193871	0.00911458	3.45386
1409	OKOvsYKO	114	F11r	1013.66	0.630086	Up	0.000262495	0.00175104	6.72118
1410	OKOvsYKO	115	Slamf1	664.314	0.644352	Up	0.000139112	0.0010369	6.11704
1411	OKOvsYKO	116	Cd84	715.713	0.532539	Up	1.90996e-06	2.83893e-05	6.21767
1412	OKOvsYKO	117	Gm37125	43.9042	0.974624	Up	0.0158672	0.0487449	2.25389
1413	OKOvsYKO	118	Cfap45	36.3169	1.37757	Up	0.000754239	0.00420203	2.01698
1414	OKOvsYKO	119	Aim2	183.191	0.816914	Up	1.41155e-05	0.000152576	4.28279
1415	OKOvsYKO	120	Ifi203-ps	24.58	1.64057	Up	0.00109248	0.0056994	1.51053
1416	OKOvsYKO	121	Ifi203	621.656	0.654253	Up	0.00635887	0.0237419	6.02948
1417	OKOvsYKO	122	Akt3	197.661	0.579733	Up	0.000316537	0.00204851	4.38254
1418	OKOvsYKO	123	Desi2	400.676	0.301666	Up	0.00638388	0.023798	5.36008
1419	OKOvsYKO	124	Efcab2	102.443	1.12698	Up	8.2635e-06	9.72146e-05	3.45505
1420	OKOvsYKO	125	Cdc42bpa	365.416	0.831	Up	9.74796e-07	1.58729e-05	5.26998
1421	OKOvsYKO	126	Coq8a	3058.14	0.712718	Up	0.000721276	0.0040526	8.31051
1422	OKOvsYKO	127	Gm37033	41.4331	0.963794	Up	0.00520226	0.0202331	2.20335
1423	OKOvsYKO	128	Cnih4	395.102	0.420088	Up	0.00102165	0.00538916	5.34532
1424	OKOvsYKO	129	Wdr26	630.529	0.388758	Up	6.65704e-05	0.00056314	6.02647
1425	OKOvsYKO	130	Lpgat1	270.72	0.47378	Up	0.0113951	0.0377912	4.82834
1426	OKOvsYKO	131	Irf6	630.874	0.975859	Up	3.4296e-05	0.000323478	6.05087
1427	OKOvsYKO	132	A330023F24Rik	39.6188	1.1887	Up	0.00943238	0.0325479	2.16357
1428	OKOvsYKO	133	9630010A21Rik	30.7604	1.34987	Up	0.00244595	0.0109919	1.82918
1429	OKOvsYKO	134	Nmt2	276.426	0.424801	Up	0.00233534	0.0105643	4.85223
1430	OKOvsYKO	135	Bend7	66.3066	0.84104	Up	0.0134426	0.0430209	2.86962
1431	OKOvsYKO	136	Celf2	1349.12	0.471706	Up	1.42438e-05	0.000153744	7.13604
1432	OKOvsYKO	137	Gata3	425.834	0.707457	Up	5.79709e-05	0.000501863	5.47836
1433	OKOvsYKO	138	Itih5	1723.65	0.765653	Up	5.27483e-06	6.6598e-05	7.48806
1434	OKOvsYKO	139	Sfmbt2	68.5577	0.871422	Up	0.00128439	0.00652119	2.90386
1435	OKOvsYKO	140	Pfkfb3	584.574	1.71947	Up	9.09396e-09	2.90547e-07	5.96423
1436	OKOvsYKO	141	Gm10851	28.7112	2.66591	Up	8.78754e-06	0.000102663	1.74669
1437	OKOvsYKO	142	Il15ra	359.958	0.702924	Up	3.39786e-06	4.59999e-05	5.24941
1438	OKOvsYKO	143	Cacnb2	325.725	1.1204	Up	2.9772e-15	6.45458e-13	5.10528
1439	OKOvsYKO	144	Arl5b	111.893	0.505582	Up	0.0133986	0.0429072	3.57382
1440	OKOvsYKO	145	Plxdc2	615.527	0.647733	Up	0.00318786	0.0135858	6.00151
1441	OKOvsYKO	146	Enkur	28.2128	1.11172	Up	0.00375949	0.0155249	1.67008
1442	OKOvsYKO	147	Hnmt	233.373	0.867144	Up	4.45219e-07	8.25996e-06	4.61223
1443	OKOvsYKO	148	Cacna1b	26.6589	1.05339	Up	0.0121605	0.0396962	1.62706
1444	OKOvsYKO	149	Rnf208	134.626	0.719912	Up	0.00549284	0.0211036	3.84295
1445	OKOvsYKO	150	Uap1l1	972.806	0.432677	Up	0.00387823	0.0158985	6.64301
1446	OKOvsYKO	151	Entpd2	38.6444	1.12254	Up	0.000939844	0.00503284	2.08996
1447	OKOvsYKO	152	Npdc1	851.753	1.13875	Up	2.77612e-07	5.57281e-06	6.48241
1448	OKOvsYKO	153	Fut7	177.949	0.674242	Up	0.00301655	0.0130462	4.21769
1449	OKOvsYKO	154	Notch1	458.41	0.578683	Up	0.00257374	0.0114375	5.59468
1450	OKOvsYKO	155	Dipk1b	531.511	0.640843	Up	0.003462	0.0145659	5.7939
1451	OKOvsYKO	156	Brd3os	85.7034	0.884347	Up	0.00111989	0.00581639	3.18753
1452	OKOvsYKO	157	Ttf1	281.301	0.463599	Up	0.00692491	0.0254338	4.88104
1453	OKOvsYKO	158	Ptges	146.424	1.40819	Up	1.20092e-06	1.9044e-05	3.95244
1454	OKOvsYKO	159	Ak1	423.819	0.752973	Up	0.000125637	0.000950009	5.46307
1455	OKOvsYKO	160	Pbx3	336.601	1.00423	Up	6.45237e-07	1.12553e-05	5.15048
1456	OKOvsYKO	161	Dab2ip	304.667	0.485529	Up	0.00110821	0.00576952	4.99732
1457	OKOvsYKO	162	Rbm18	646.795	0.469781	Up	4.56193e-05	0.000409414	6.06444
1458	OKOvsYKO	163	Ptgs1	1421.58	0.413721	Up	0.00497666	0.0194704	7.2131
1459	OKOvsYKO	164	Rc3h2	238.857	0.872392	Up	0.00470298	0.0186302	4.6822
1460	OKOvsYKO	165	Zbtb6	92.1441	0.90241	Up	0.000223872	0.00153524	3.29991
1461	OKOvsYKO	166	Rabgap1	903.422	0.314848	Up	0.00025096	0.00168894	6.54834
1462	OKOvsYKO	167	Golga1	319.524	0.424578	Up	0.0140593	0.0444324	5.05898
1463	OKOvsYKO	168	Acvr2a	133.15	0.898045	Up	6.18778e-07	1.08562e-05	3.83035
1464	OKOvsYKO	169	Mbd5	198.206	0.687019	Up	0.00114641	0.00593581	4.40191
1465	OKOvsYKO	170	Epc2	109.437	0.678235	Up	2.26957e-05	0.000228483	3.5293
1466	OKOvsYKO	171	Fmnl2	96.0082	1.21818	Up	9.76188e-06	0.000111977	3.36664
1467	OKOvsYKO	172	Gm26603	18.8766	1.71482	Up	0.0139881	0.044281	1.17273
1468	OKOvsYKO	173	Rprm	49.1468	1.63565	Up	0.000152295	0.001116	2.38308
1469	OKOvsYKO	174	Nr4a2	90.5475	0.823512	Up	0.0039709	0.016217	3.29863
1470	OKOvsYKO	175	Gm13546	24.7025	1.05189	Up	0.00825127	0.0292753	1.47681
1471	OKOvsYKO	176	Acvr1	58.3955	0.51381	Up	0.0157954	0.0485538	2.6592
1472	OKOvsYKO	177	Baz2b	723.778	0.606065	Up	3.55296e-08	9.61136e-07	6.25026
1473	OKOvsYKO	178	Cd302	126.545	0.661594	Up	0.0129644	0.0417978	3.74445
1474	OKOvsYKO	179	Ly75	335.908	0.605081	Up	0.00053976	0.00319477	5.14127
1475	OKOvsYKO	180	Gm13571	35.3098	0.824842	Up	0.0106041	0.0357222	1.97001
1476	OKOvsYKO	181	Fap	30.3022	2.0019	Up	1.06324e-05	0.00011965	1.77755
1477	OKOvsYKO	182	Ifih1	556.349	0.607546	Up	0.000712146	0.00401618	5.86202
1478	OKOvsYKO	183	Gca	143.507	1.06559	Up	6.38651e-08	1.58498e-06	3.90323
1479	OKOvsYKO	184	Ttc21b	282.205	0.571313	Up	0.000161581	0.00117216	4.89402
1480	OKOvsYKO	185	B3galt1	81.8447	1.42435	Up	8.24113e-06	9.70267e-05	3.15251
1481	OKOvsYKO	186	Stk39	95.7969	0.721468	Up	0.00074033	0.00413821	3.34848
1482	OKOvsYKO	187	Cers6	157.905	0.679421	Up	0.0029209	0.0127013	4.04401
1483	OKOvsYKO	188	Itga6	2124.3	0.654679	Up	9.55211e-06	0.000110071	7.79378
1484	OKOvsYKO	189	Atf2	618.319	0.597471	Up	0.00398827	0.0162836	6.0263
1485	OKOvsYKO	190	Ttc30b	109.33	0.846329	Up	6.84964e-06	8.33602e-05	3.52972
1486	OKOvsYKO	191	Sestd1	203.394	0.596968	Up	0.00318041	0.0135655	4.42388
1487	OKOvsYKO	192	Itprid2	449.812	0.710941	Up	5.41153e-07	9.73049e-06	5.55759
1488	OKOvsYKO	193	Nckap1	635.212	0.339806	Up	0.013008	0.041904	6.04457
1489	OKOvsYKO	194	Itgav	312.711	0.614243	Up	0.00192457	0.00906494	5.02488
1490	OKOvsYKO	195	Calcrl	897.956	0.496892	Up	0.00685543	0.0252038	6.54356
1491	OKOvsYKO	196	Serping1	44.3054	2.18827	Up	1.36875e-07	3.01482e-06	2.29039
1492	OKOvsYKO	197	Ube2l6	1550.78	0.436953	Up	0.00529458	0.0205238	7.32003
1493	OKOvsYKO	198	Smtnl1	140.928	2.07146	Up	2.66807e-11	1.89208e-09	3.91821
1494	OKOvsYKO	199	Tnks1bp1	379.223	0.506263	Up	0.00935673	0.0323605	5.31387
1495	OKOvsYKO	200	C1qtnf4	54.229	1.02306	Up	0.0153671	0.047565	2.52793
1496	OKOvsYKO	201	Pacsin3	31.9449	1.82302	Up	8.18844e-05	0.000672458	1.83099
1497	OKOvsYKO	202	Mdk	19.3044	1.49649	Up	0.00455834	0.0181806	1.18873
1498	OKOvsYKO	203	Phf21a	386.134	0.541831	Up	1.86951e-06	2.78775e-05	5.3409
1499	OKOvsYKO	204	Large2	161.588	1.00872	Up	7.51084e-08	1.81793e-06	4.09151
1500	OKOvsYKO	205	Mapk8ip1	40.7067	0.894031	Up	0.0115574	0.0381211	2.15153
1501	OKOvsYKO	206	Gm10801	1040.78	1.47978	Up	0.00123927	0.0063452	6.81675
1502	OKOvsYKO	207	Gm10800	7189.95	1.25508	Up	0.00637596	0.0237743	9.60403
1503	OKOvsYKO	208	Prr5l	136.393	0.510591	Up	0.00317972	0.0135655	3.84373
1504	OKOvsYKO	209	Lmo2	8622.14	0.382039	Up	0.00356345	0.014865	9.79951
1505	OKOvsYKO	210	Hipk3	880.355	0.391606	Up	0.00221195	0.0101354	6.51541
1506	OKOvsYKO	211	Tcp11l1	216.196	0.878471	Up	1.21888e-06	1.92886e-05	4.51195
1507	OKOvsYKO	212	Qser1	270.467	0.653502	Up	0.00175225	0.00840369	4.84665
1508	OKOvsYKO	213	Prrg4	198.692	1.0547	Up	2.18477e-10	1.228e-08	4.38222
1509	OKOvsYKO	214	Mpped2	73.1448	0.76194	Up	0.00180921	0.00861788	2.97229
1510	OKOvsYKO	215	Lgr4	87.1769	0.664156	Up	0.00676189	0.0249321	3.22338
1511	OKOvsYKO	216	Meis2	60.5684	1.11271	Up	0.00281778	0.0123329	2.73276
1512	OKOvsYKO	217	Spred1	927.887	0.328061	Up	0.0151874	0.0471337	6.59861
1513	OKOvsYKO	218	Pak6	81.0786	1.05903	Up	0.00246964	0.011082	3.12921
1514	OKOvsYKO	219	Plcb2	1437.64	0.43205	Up	3.60849e-05	0.000338039	7.23329
1515	OKOvsYKO	220	Chst14	149.943	0.502846	Up	0.00857789	0.0301757	3.96711
1516	OKOvsYKO	221	Spint1	59.6311	3.05634	Up	2.26457e-10	1.2635e-08	2.70758
1517	OKOvsYKO	222	Gm14207	19.9138	1.87272	Up	1.06843e-05	0.000120018	1.19408
1518	OKOvsYKO	223	Dll4	69.7022	1.09947	Up	7.14279e-05	0.000598889	2.9367
1519	OKOvsYKO	224	Exd1	23.3827	1.32751	Up	0.00319844	0.0136194	1.42778
1520	OKOvsYKO	225	1700020I14Rik	729.763	0.501627	Up	0.0049189	0.0193092	6.25663
1521	OKOvsYKO	226	Tmem87a	93.838	0.980535	Up	5.36158e-06	6.74688e-05	3.3366
1522	OKOvsYKO	227	Ganc	322.39	0.427142	Up	0.000727979	0.00408271	5.07789
1523	OKOvsYKO	228	Snap23	1018	0.725232	Up	2.44103e-09	9.48311e-08	6.72732
1524	OKOvsYKO	229	Ttbk2	55.8104	0.982368	Up	0.00124516	0.00636461	2.62542
1525	OKOvsYKO	230	Ubr1	533.912	0.334752	Up	0.00710585	0.026004	5.80031
1526	OKOvsYKO	231	Tmem62	135.498	0.652671	Up	0.00034093	0.00217667	3.82276
1527	OKOvsYKO	232	Zscan29	272.279	0.571031	Up	2.43219e-05	0.000242739	4.84014
1528	OKOvsYKO	233	Catsper2	29.8022	0.829794	Up	0.0133465	0.0427494	1.73021
1529	OKOvsYKO	234	Mfap1b	295.019	0.396044	Up	0.00247049	0.0110825	4.93162
1530	OKOvsYKO	235	Mfap1a	234.726	0.630284	Up	0.000116814	0.000899429	4.61674
1531	OKOvsYKO	236	Casc4	216.12	0.934471	Up	2.6631e-06	3.74909e-05	4.50642
1532	OKOvsYKO	237	B2m	22728.2	0.366504	Up	0.00623728	0.0234064	11.1621
1533	OKOvsYKO	238	Slc30a4	226.658	0.920317	Up	1.91354e-05	0.000197282	4.57798
1534	OKOvsYKO	239	Sqor	459.629	0.917561	Up	2.59301e-08	7.34169e-07	5.57553
1535	OKOvsYKO	240	Slc24a5	470.253	0.741538	Up	0.00017226	0.00123758	5.61664
1536	OKOvsYKO	241	Myef2	412.189	0.442597	Up	0.00161764	0.00785829	5.42351
1537	OKOvsYKO	242	Fbn1	67.7313	1.31405	Up	0.00221502	0.0101434	2.91372
1538	OKOvsYKO	243	Sppl2a	858.637	0.4117	Up	4.15447e-05	0.00037958	6.46233
1539	OKOvsYKO	244	Kcnip3	362.914	1.19296	Up	2.55013e-07	5.18083e-06	5.25155
1540	OKOvsYKO	245	Prom2	130.766	2.36309	Up	1.27246e-10	7.63897e-09	3.8419
1541	OKOvsYKO	246	Tmem87b	242.59	0.387035	Up	0.0116494	0.0383328	4.66361
1542	OKOvsYKO	247	Stk35	235.556	0.460376	Up	0.0103567	0.0350991	4.62488
1543	OKOvsYKO	248	Hspa12b	213.201	0.422234	Up	0.00769665	0.0276763	4.48557
1544	OKOvsYKO	249	Rnf24	336.954	0.332246	Up	0.00922067	0.0320213	5.13762
1545	OKOvsYKO	250	Smox	452.503	0.46922	Up	0.0101191	0.0344169	5.56041
1546	OKOvsYKO	251	Prnp	304.27	0.756113	Up	1.96018e-06	2.90789e-05	4.98737
1547	OKOvsYKO	252	Tmx4	929.207	0.637846	Up	1.15374e-07	2.63693e-06	6.6005
1548	OKOvsYKO	253	Plcb4	423.867	0.69644	Up	0.000301987	0.00196524	5.47859
1549	OKOvsYKO	254	Slx4ip	106.665	0.478905	Up	0.0135213	0.0432206	3.50092
1550	OKOvsYKO	255	Jag1	60.644	1.91582	Up	2.28128e-08	6.54457e-07	2.73243
1551	OKOvsYKO	256	Kif16b	492.587	0.377748	Up	0.00233156	0.010556	5.67803
1552	OKOvsYKO	257	Polr3f	262.776	0.457735	Up	0.00671553	0.0247901	4.78344
1553	OKOvsYKO	258	Rbbp9	341.062	0.703501	Up	0.000797609	0.00440164	5.15556
1554	OKOvsYKO	259	Rin2	308.104	1.00251	Up	3.01148e-08	8.35506e-07	5.02939
1555	OKOvsYKO	260	Ralgapa2	306.404	0.664977	Up	0.000117344	0.000903046	5.01075
1556	OKOvsYKO	261	Kiz	454.841	0.593291	Up	6.6714e-05	0.000563726	5.57403
1557	OKOvsYKO	262	Napb	73.8156	1.01456	Up	0.000304171	0.00197607	3.01814
1558	OKOvsYKO	263	Zfp442	38.2118	1.49694	Up	0.000839307	0.00459616	2.09462
1559	OKOvsYKO	264	Ninl	95.7786	0.733383	Up	0.000286741	0.00188699	3.36195
1560	OKOvsYKO	265	Srxn1	545.47	0.644398	Up	0.000827619	0.00454576	5.82324
1561	OKOvsYKO	266	Csnk2a1	411.53	0.472423	Up	1.02288e-05	0.000115913	5.41829
1562	OKOvsYKO	267	Tbc1d20	1002.44	0.295487	Up	0.00982534	0.0336596	6.69743
1563	OKOvsYKO	268	Trib3	467.952	0.729651	Up	0.00185965	0.00880892	5.60738
1564	OKOvsYKO	269	Cox4i2	27.6732	1.47726	Up	0.00032581	0.0020956	1.60281
1565	OKOvsYKO	270	Zfp341	22.1641	1.14722	Up	0.00133992	0.00674895	1.34885
1566	OKOvsYKO	271	Chmp4b	123.128	0.866283	Up	1.78286e-05	0.000185869	3.69456
1567	OKOvsYKO	272	Map1lc3a	200.966	0.665081	Up	0.000178434	0.00127431	4.38449
1568	OKOvsYKO	273	Procr	1252.39	1.05278	Up	7.26982e-07	1.24945e-05	7.04447
1569	OKOvsYKO	274	Mmp24	176.712	0.32909	Up	0.0115918	0.0382096	4.20593
1570	OKOvsYKO	275	Epb41l1	68.8237	0.880331	Up	0.000803267	0.00442964	2.89501
1571	OKOvsYKO	276	Tgm2	6214.56	1.44417	Up	6.6436e-12	5.57035e-10	9.35169
1572	OKOvsYKO	277	Gm20412	1490.03	1.39763	Up	1.81506e-11	1.34367e-09	7.29095
1573	OKOvsYKO	278	Lbp	665.149	1.28324	Up	8.98026e-11	5.7207e-09	6.13064
1574	OKOvsYKO	279	Chd6	588.636	0.484816	Up	0.000697048	0.00394864	5.95743
1575	OKOvsYKO	280	Gm14317	31.2064	2.11169	Up	1.31349e-07	2.91852e-06	1.82588
1576	OKOvsYKO	281	Wfdc2	185.569	1.37453	Up	6.11142e-05	0.000522518	4.29199
1577	OKOvsYKO	282	Snx21	188.882	0.516887	Up	0.00258395	0.0114728	4.31216
1578	OKOvsYKO	283	Zfp334	81.9266	1.30978	Up	4.90087e-07	9.01257e-06	3.13578
1579	OKOvsYKO	284	Slc2a10	95.9293	0.777692	Up	0.000761309	0.00422745	3.34113
1580	OKOvsYKO	285	Eya2	1288.1	0.514268	Up	0.00729823	0.0265451	7.06997
1581	OKOvsYKO	286	Sulf2	88.5942	0.908936	Up	0.00433873	0.01747	3.22403
1582	OKOvsYKO	287	Tmem189	602.456	0.491046	Up	0.00144478	0.00718651	5.95663
1583	OKOvsYKO	288	Cebpb	730.871	1.18276	Up	9.13798e-06	0.000106104	6.24645
1584	OKOvsYKO	289	Dpm1	83.4695	0.964489	Up	9.17613e-05	0.00073328	3.16561
1585	OKOvsYKO	290	Atp9a	185.11	0.755189	Up	0.01608	0.0492294	4.2329
1586	OKOvsYKO	291	Dok5	14.18	2.14793	Up	0.000151257	0.00111054	0.781541
1587	OKOvsYKO	292	Spo11	199.194	1.18583	Up	1.56614e-05	0.000166441	4.4238
1588	OKOvsYKO	293	Lama5	127.874	0.878381	Up	0.000524915	0.00311907	3.8028
1589	OKOvsYKO	294	Slco4a1	623.539	0.613539	Up	0.000723944	0.00406458	6.04721
1590	OKOvsYKO	295	Tcea2	227.289	0.636961	Up	0.000486893	0.00293684	4.58852
1591	OKOvsYKO	296	Pcmtd2	778.568	0.400421	Up	0.0033081	0.0140195	6.34286
1592	OKOvsYKO	297	Gm8797	76.7394	0.787179	Up	0.0153911	0.0476295	3.00884
1593	OKOvsYKO	298	Pkia	141.464	0.712869	Up	0.00448894	0.0179627	3.91915
1594	OKOvsYKO	299	Zc2hc1a	165.42	0.495267	Up	0.00328902	0.013962	4.12447
1595	OKOvsYKO	300	Il7	62.3523	0.930641	Up	0.000340709	0.00217618	2.75414
1596	OKOvsYKO	301	Tpd52	1035.96	0.323834	Up	0.00269158	0.0118777	6.72987
1597	OKOvsYKO	302	Zbtb10	52.61	1.13793	Up	0.00016182	0.00117333	2.51805
1598	OKOvsYKO	303	C030034L19Rik	114.61	0.819888	Up	0.00111835	0.00581037	3.62911
1599	OKOvsYKO	304	Zfp704	400.48	0.365942	Up	0.00504904	0.0197231	5.39489
1600	OKOvsYKO	305	Chmp4c	45.183	0.767098	Up	0.0147014	0.0459827	2.30537
1601	OKOvsYKO	306	Tbl1xr1	778.891	0.637211	Up	0.000287122	0.00188794	6.34936
1602	OKOvsYKO	307	Nceh1	1502.9	0.760731	Up	2.0104e-07	4.24338e-06	7.28676
1603	OKOvsYKO	308	Tnfsf10	695.932	1.86821	Up	4.2315e-25	1.07029e-21	6.21153
1604	OKOvsYKO	309	Pld1	119.633	1.10792	Up	6.19122e-06	7.6141e-05	3.67418
1605	OKOvsYKO	310	Mecom	1682.03	0.832359	Up	8.57304e-08	2.02655e-06	7.46016
1606	OKOvsYKO	311	Mecomos	37.0483	1.03472	Up	0.00740376	0.0268161	2.03299
1607	OKOvsYKO	312	Gm38197	29.2967	1.80798	Up	0.00122221	0.00627476	1.75558
1608	OKOvsYKO	313	Mynn	522.196	0.275163	Up	0.0107739	0.036229	5.75376
1609	OKOvsYKO	314	Phc3	228.571	0.90556	Up	1.53925e-05	0.000164388	4.61343
1610	OKOvsYKO	315	Mccc1os	46.9923	0.944049	Up	0.00168963	0.00814027	2.35623
1611	OKOvsYKO	316	D3Ertd254e	179.885	0.908582	Up	0.000179434	0.00128085	4.26691
1612	OKOvsYKO	317	Anxa5	2435.01	0.459512	Up	0.00145424	0.00722169	7.97094
1613	OKOvsYKO	318	Spry1	338.572	0.820336	Up	0.00140568	0.00703581	5.14508
1614	OKOvsYKO	319	Intu	62.6859	0.657639	Up	0.0104899	0.0353924	2.72229
1615	OKOvsYKO	320	Abhd18	87.8086	0.828093	Up	0.00150038	0.00739059	3.24908
1616	OKOvsYKO	321	Setd7	227.583	0.798747	Up	2.2543e-06	3.29272e-05	4.58602
1617	OKOvsYKO	322	5031434O11Rik	79.7699	0.625929	Up	0.0104322	0.0352717	3.10727
1618	OKOvsYKO	323	Nbea	247.844	0.955097	Up	1.80873e-05	0.00018788	4.73339
1619	OKOvsYKO	324	Tm4sf1	236.838	1.42053	Up	2.7725e-08	7.7487e-07	4.65012
1620	OKOvsYKO	325	Wwtr1	304.476	1.40874	Up	3.88699e-10	1.97288e-08	5.00602
1621	OKOvsYKO	326	Rnf13	655.939	0.478333	Up	0.000662913	0.00378067	6.07562
1622	OKOvsYKO	327	Med12l	676.429	1.11579	Up	5.87357e-13	6.50637e-11	6.18439
1623	OKOvsYKO	328	Gpr171	863.014	0.908359	Up	7.36488e-07	1.25725e-05	6.48152
1624	OKOvsYKO	329	P2ry14	146.006	0.750534	Up	0.00307096	0.0132288	3.95726
1625	OKOvsYKO	330	Igsf10	177.92	1.52443	Up	1.36004e-11	1.032e-09	4.26564
1626	OKOvsYKO	331	9330121J05Rik	32.0815	1.61434	Up	2.86792e-05	0.000277573	1.87168
1627	OKOvsYKO	332	Arhgef26	106.107	1.57639	Up	4.27693e-07	7.99343e-06	3.53212
1628	OKOvsYKO	333	Lekr1	49.4512	0.696546	Up	0.00890868	0.0311301	2.43178
1629	OKOvsYKO	334	Ccnl1	1177.94	0.376369	Up	0.0145474	0.0455996	6.94502
1630	OKOvsYKO	335	Lxn	411.44	0.40546	Up	0.0137769	0.0437769	5.4134
1631	OKOvsYKO	336	Ift80	242.57	0.869444	Up	7.54902e-08	1.82427e-06	4.67741
1632	OKOvsYKO	337	B3galnt1	35.7555	1.7799	Up	0.00196924	0.00922098	1.84049
1633	OKOvsYKO	338	Ctso	919.053	0.499109	Up	0.000282756	0.00186895	6.56566
1634	OKOvsYKO	339	Map9	72.9152	0.904935	Up	0.00038857	0.00242796	2.96762
1635	OKOvsYKO	340	Trim2	53.0496	1.34826	Up	4.85061e-06	6.23838e-05	2.53866
1636	OKOvsYKO	341	Fhdc1	433	1.28432	Up	5.80795e-10	2.77174e-08	5.52323
1637	OKOvsYKO	342	Sh3d19	151.815	0.476047	Up	0.0156028	0.0481179	3.99075
1638	OKOvsYKO	343	Lrba	217.553	1.17213	Up	1.65463e-06	2.52368e-05	4.53116
1639	OKOvsYKO	344	Mab21l2	105.383	3.34522	Up	3.58866e-07	6.93778e-06	3.47604
1640	OKOvsYKO	345	Insrr	148.787	0.830905	Up	0.0055458	0.0212802	3.99366
1641	OKOvsYKO	346	Khdc4	1152.86	0.267898	Up	0.00493857	0.019364	6.90747
1642	OKOvsYKO	347	Rit1	516.258	0.499427	Up	0.000180449	0.00128628	5.73722
1643	OKOvsYKO	348	Syt11	276.576	0.631584	Up	0.00139464	0.00698515	4.85699
1644	OKOvsYKO	349	Muc1	213.234	4.36902	Up	1.11587e-09	4.90854e-08	4.50672
1645	OKOvsYKO	350	Trim46	145.955	1.11757	Up	7.37352e-09	2.46477e-07	3.96242
1646	OKOvsYKO	351	Slc50a1	1189.45	0.306529	Up	0.00662772	0.0245502	6.93604
1647	OKOvsYKO	352	Efna1	369.876	1.38049	Up	1.4691e-05	0.000158009	5.28748
1648	OKOvsYKO	353	4731419I09Rik	94.101	0.496831	Up	0.0124346	0.0404085	3.32743
1649	OKOvsYKO	354	Adam15	317.998	0.489613	Up	0.00105596	0.00554123	5.06486
1650	OKOvsYKO	355	Slc39a1	76.187	0.744998	Up	0.00459557	0.0182948	3.00807
1651	OKOvsYKO	356	S100a1	718.821	0.496028	Up	0.00522102	0.0202904	6.20904
1652	OKOvsYKO	357	S100a4	20.9635	1.1859	Up	0.00311452	0.0133567	1.26957
1653	OKOvsYKO	358	S100a6	465.185	1.28788	Up	4.06484e-10	2.02256e-08	5.59425
1654	OKOvsYKO	359	Rorc	346.179	1.33935	Up	2.57326e-06	3.65654e-05	5.20054
1655	OKOvsYKO	360	Gm43401	31.2434	1.21555	Up	0.00825248	0.0292753	1.80557
1656	OKOvsYKO	361	Sema6c	66.3812	0.867447	Up	0.00108589	0.00567474	2.84112
1657	OKOvsYKO	362	Mindy1	1454.14	0.643174	Up	2.27038e-05	0.000228483	7.23131
1658	OKOvsYKO	363	C920021L13Rik	145.941	0.745597	Up	0.000244135	0.00165033	3.94185
1659	OKOvsYKO	364	BC028528	223.517	0.59497	Up	0.00164185	0.00794791	4.54979
1660	OKOvsYKO	365	Otud7b	336.4	0.334701	Up	0.00857709	0.0301757	5.13219
1661	OKOvsYKO	366	Gm15441	3871.77	0.495894	Up	0.00254698	0.0113462	8.64937
1662	OKOvsYKO	367	Txnip	15439.9	0.642868	Up	4.87855e-05	0.000433218	10.6454
1663	OKOvsYKO	368	Prkab2	87.5437	0.505566	Up	0.00407425	0.0165544	3.21569
1664	OKOvsYKO	369	Pde4dip	418.303	0.445465	Up	0.0149625	0.0465405	5.43894
1665	OKOvsYKO	370	Wars2	214.002	0.551255	Up	0.000791116	0.00437217	4.48595
1666	OKOvsYKO	371	Ptgfrn	24.1132	1.94104	Up	0.0007288	0.0040858	1.48688
1667	OKOvsYKO	372	Slc22a15	184.576	0.665338	Up	2.05166e-05	0.000209811	4.28689
1668	OKOvsYKO	373	Vangl1	162.502	0.719946	Up	4.24165e-05	0.000385226	4.10326
1669	OKOvsYKO	374	Nras	944.254	0.417006	Up	0.0028214	0.0123405	6.60673
1670	OKOvsYKO	375	Lrig2	420.473	0.551161	Up	2.43283e-05	0.000242739	5.45939
1671	OKOvsYKO	376	A530041M06Rik	38.8465	0.816868	Up	0.0116882	0.0384523	2.09963
1672	OKOvsYKO	377	St7l	361.631	0.285448	Up	0.0125688	0.040766	5.22271
1673	OKOvsYKO	378	Cttnbp2nl	52.5118	1.40317	Up	5.53709e-05	0.000483214	2.52652
1674	OKOvsYKO	379	Gm42722	45.8434	1.15747	Up	3.87928e-05	0.000358757	2.31928
1675	OKOvsYKO	380	Chil5	133.852	1.18479	Up	3.22208e-06	4.38549e-05	3.82555
1676	OKOvsYKO	381	2010016I18Rik	133.413	0.516403	Up	0.000247132	0.00166688	3.81756
1677	OKOvsYKO	382	Dennd2d	1027.64	0.439866	Up	2.06374e-08	5.97697e-07	6.74464
1678	OKOvsYKO	383	Slc6a17	22.8906	1.2579	Up	0.00180666	0.00861195	1.41872
1679	OKOvsYKO	384	Gstm6	16.6942	1.39479	Up	0.00389678	0.0159615	0.969157
1680	OKOvsYKO	385	Gstm1	2288.75	0.921283	Up	5.01657e-05	0.000443915	7.905
1681	OKOvsYKO	386	Ampd2	2428.94	0.308577	Up	0.0113503	0.0376961	7.98699
1682	OKOvsYKO	387	Amigo1	193.869	0.677118	Up	0.000620208	0.0035911	4.34645
1683	OKOvsYKO	388	Fam102b	269.783	0.602418	Up	0.000220666	0.00151512	4.82721
1684	OKOvsYKO	389	Vav3	397.43	0.416442	Up	0.00977899	0.0335456	5.38639
1685	OKOvsYKO	390	A930005H10Rik	183.767	0.414294	Up	0.0127172	0.0411681	4.27414
1686	OKOvsYKO	391	Slc30a7	612.595	0.316342	Up	0.0101744	0.0345681	5.96931
1687	OKOvsYKO	392	Gm6649	26.5338	1.57945	Up	6.9391e-07	1.19532e-05	1.57652
1688	OKOvsYKO	393	Cdc14a	466.074	0.635827	Up	4.67771e-05	0.000418567	5.60633
1689	OKOvsYKO	394	Tmem56	137.157	0.814248	Up	0.00226195	0.0103105	3.8344
1690	OKOvsYKO	395	Arhgap29	405.368	1.17779	Up	1.1221e-13	1.61961e-11	5.41563
1691	OKOvsYKO	396	Abca4	448.588	2.3342	Up	4.95705e-07	9.07457e-06	5.57424
1692	OKOvsYKO	397	Fnbp1l	254.244	1.05772	Up	6.11047e-06	7.5331e-05	4.77141
1693	OKOvsYKO	398	Gm43568	90.0066	0.886363	Up	2.10569e-07	4.39977e-06	3.26704
1694	OKOvsYKO	399	Usp53	112.061	0.653431	Up	0.0101887	0.0345956	3.59353
1695	OKOvsYKO	400	Camk2d	878.826	0.419286	Up	0.00385318	0.0158257	6.51428
1696	OKOvsYKO	401	Elovl6	293.768	1.26778	Up	5.26627e-12	4.61387e-10	4.96523
1697	OKOvsYKO	402	Cisd2	976.085	0.202764	Up	0.00458103	0.0182472	6.64714
1698	OKOvsYKO	403	Dnajb14	227.562	0.558032	Up	7.40218e-06	8.85926e-05	4.57338
1699	OKOvsYKO	404	Dapp1	4867.04	0.519976	Up	0.000142678	0.00105985	8.99042
1700	OKOvsYKO	405	Mttp	161.082	0.75969	Up	0.00152636	0.00748677	4.07246
1701	OKOvsYKO	406	Gbp5	225.897	1.60834	Up	0.000747528	0.00417328	4.62056
1702	OKOvsYKO	407	Gbp7	1232.29	1.24514	Up	0.00311206	0.0133552	7.03561
1703	OKOvsYKO	408	Gbp3	614.757	1.20545	Up	5.39125e-05	0.000472116	6.00626
1704	OKOvsYKO	409	Gbp2	975.331	1.15133	Up	2.5237e-07	5.1478e-06	6.67847
1705	OKOvsYKO	410	Mir6381	45.9623	1.50186	Up	9.78768e-06	0.000112129	2.33505
1706	OKOvsYKO	411	Clca3a1	970.864	2.24409	Up	1.39226e-19	7.82551e-17	6.69749
1707	OKOvsYKO	412	Gm34866	96.1103	2.31219	Up	8.81636e-17	2.84675e-14	3.38425
1708	OKOvsYKO	413	Clca3a2	21.4197	2.29564	Up	3.70939e-08	1.00167e-06	1.30623
1709	OKOvsYKO	414	Mcoln2	362.714	0.713851	Up	0.00162407	0.00787944	5.2152
1710	OKOvsYKO	415	4930555A03Rik	121.871	0.781981	Up	0.00230257	0.0104466	3.67786
1711	OKOvsYKO	416	Adgrl4	5103.22	1.50978	Up	2.03822e-10	1.14989e-08	9.08106
1712	OKOvsYKO	417	Ifi44	540.985	1.84225	Up	7.70627e-16	1.91722e-13	5.84705
1713	OKOvsYKO	418	Gipc2	33.958	1.67887	Up	1.36629e-06	2.13103e-05	1.93665
1714	OKOvsYKO	419	Dnajb4	428.603	0.497868	Up	0.000119122	0.000912547	5.47758
1715	OKOvsYKO	420	Pigk	685.256	0.230523	Up	0.01484	0.0462622	6.14027
1716	OKOvsYKO	421	Ptger3	805.326	0.520102	Up	0.00013237	0.000993004	6.39702
1717	OKOvsYKO	422	Gm43362	122.86	0.889584	Up	0.00293383	0.0127539	3.69556
1718	OKOvsYKO	423	B230334C09Rik	27.7827	1.18283	Up	0.0151062	0.0469296	1.654
1719	OKOvsYKO	424	Wls	1204.76	0.568484	Up	2.04186e-08	5.92491e-07	6.97487
1720	OKOvsYKO	425	Plag1	42.801	1.09313	Up	0.000633435	0.00365073	2.26662
1721	OKOvsYKO	426	Impad1	666.373	0.488005	Up	1.6414e-06	2.50855e-05	6.12266
1722	OKOvsYKO	427	Ubxn2b	248.347	0.621305	Up	0.000474437	0.00286855	4.70464
1723	OKOvsYKO	428	Sdcbp	6794.3	0.518329	Up	0.000148878	0.00109519	9.4549
1724	OKOvsYKO	429	Tox	526.859	0.700071	Up	0.00821276	0.0291685	5.7715
1725	OKOvsYKO	430	Gm11802	74.0624	0.796717	Up	0.00776371	0.0278605	2.98121
1726	OKOvsYKO	431	Chd7	295.111	0.645962	Up	0.00254194	0.0113293	4.95502
1727	OKOvsYKO	432	Clvs1	125.997	0.477216	Up	0.0134962	0.0431559	3.72402
1728	OKOvsYKO	433	Gem	364.5	0.764536	Up	0.0103925	0.0351889	5.2519
1729	OKOvsYKO	434	Pdp1	393.372	0.78462	Up	2.95608e-07	5.89508e-06	5.36162
1730	OKOvsYKO	435	Tmem67	164.873	0.748773	Up	0.000130255	0.000979562	4.12073
1731	OKOvsYKO	436	Rbm12b1	64.9471	0.66671	Up	0.0114113	0.0378149	2.80151
1732	OKOvsYKO	437	Triqk	124.568	0.738929	Up	0.00333754	0.0141206	3.71472
1733	OKOvsYKO	438	Runx1t1	157.68	1.74484	Up	2.56143e-11	1.84229e-09	4.08467
1734	OKOvsYKO	439	Cpne3	749.601	1.07453	Up	4.0542e-10	2.02256e-08	6.30194
1735	OKOvsYKO	440	Pnisr	1038.81	0.5701	Up	0.00450457	0.018004	6.78509
1736	OKOvsYKO	441	Faxc	52.4856	1.04805	Up	0.00197775	0.00924654	2.49995
1737	OKOvsYKO	442	Mdn1	462.09	0.575739	Up	0.00942796	0.0325401	5.60384
1738	OKOvsYKO	443	Srsf12	18.3866	1.95587	Up	0.00122305	0.00627698	1.10569
1739	OKOvsYKO	444	Tmem215	213.604	4.59821	Up	3.92509e-13	4.61761e-11	4.48087
1740	OKOvsYKO	445	Fam219a	63.7161	0.870881	Up	0.00274919	0.0120862	2.77866
1741	OKOvsYKO	446	Il11ra1	1153.86	0.504772	Up	0.00653915	0.0242865	6.90989
1742	OKOvsYKO	447	Ccl27a	107.262	0.61132	Up	0.0116369	0.0383084	3.51628
1743	OKOvsYKO	448	Gm13305	33.7626	1.06664	Up	0.0123413	0.0401567	1.87593
1744	OKOvsYKO	449	Il11ra2	34.2891	1.09078	Up	0.0104309	0.0352717	1.91085
1745	OKOvsYKO	450	Unc13b	130.715	1.1739	Up	5.33274e-12	4.62455e-10	3.80637
1746	OKOvsYKO	451	Rgp1	302.542	0.482936	Up	0.000708304	0.00400027	4.98926
1747	OKOvsYKO	452	Npr2	456.626	0.58748	Up	0.00191177	0.00902144	5.59261
1748	OKOvsYKO	453	Reck	85.7816	0.989283	Up	3.95005e-06	5.23088e-05	3.18825
1749	OKOvsYKO	454	Zcchc7	384.454	0.491001	Up	0.0104682	0.0353577	5.3294
1750	OKOvsYKO	455	Anks6	64.4778	0.823073	Up	0.00847014	0.0299006	2.79787
1751	OKOvsYKO	456	Galnt12	247.796	0.388297	Up	0.00563254	0.0215585	4.69449
1752	OKOvsYKO	457	Abca1	406.886	0.806082	Up	0.00212575	0.00982051	5.3939
1753	OKOvsYKO	458	Fsd1l	99.5105	1.01465	Up	0.00623871	0.0234064	3.44803
1754	OKOvsYKO	459	Fktn	130.178	0.824066	Up	1.71908e-06	2.5959e-05	3.78711
1755	OKOvsYKO	460	Tmem38b	136.681	0.738759	Up	0.000423887	0.0026097	3.84389
1756	OKOvsYKO	461	Zfp462	24.7835	1.25834	Up	0.00460538	0.0183201	1.52433
1757	OKOvsYKO	462	Tmem245	296.227	1.37079	Up	5.59338e-08	1.4124e-06	4.98849
1758	OKOvsYKO	463	Epb41l4b	871.164	0.608807	Up	0.00372966	0.0154269	6.50345
1759	OKOvsYKO	464	D630039A03Rik	316.482	0.9308	Up	2.64569e-05	0.000260214	5.06358
1760	OKOvsYKO	465	Slc31a2	133.673	0.62485	Up	0.00943828	0.0325609	3.77496
1761	OKOvsYKO	466	Tlr4	214.801	1.11233	Up	2.66272e-07	5.36647e-06	4.49361
1762	OKOvsYKO	467	Megf9	129.702	0.612952	Up	0.0049979	0.0195435	3.78764
1763	OKOvsYKO	468	Rasef	26.296	2.36922	Up	0.000125592	0.000950009	1.59254
1764	OKOvsYKO	469	Mpdz	207.164	0.788108	Up	0.000283913	0.00187415	4.46968
1765	OKOvsYKO	470	Ttc39b	306.551	0.523886	Up	0.000805568	0.00444072	4.99734
1766	OKOvsYKO	471	Dennd4c	365.503	0.575164	Up	0.00103218	0.00543511	5.26788
1767	OKOvsYKO	472	Acer2	224.853	1.16114	Up	2.60991e-06	3.69478e-05	4.58861
1768	OKOvsYKO	473	Mllt3	1578.3	0.753983	Up	1.29435e-05	0.000141827	7.3636
1769	OKOvsYKO	474	Hacd4	1636.55	0.682746	Up	5.2648e-05	0.000462912	7.4212
1770	OKOvsYKO	475	Gm12655	31.3622	1.02266	Up	0.000988013	0.00524269	1.81721
1771	OKOvsYKO	476	Tek	755.362	0.607446	Up	0.00616187	0.0231869	6.29784
1772	OKOvsYKO	477	Mysm1	358.713	0.793358	Up	0.00414115	0.0167948	5.26476
1773	OKOvsYKO	478	Jun	2874.61	0.957776	Up	0.00985356	0.0337328	8.22698
1774	OKOvsYKO	479	Junos	463.964	1.04495	Up	0.00144046	0.00717443	5.60638
1775	OKOvsYKO	480	Fggy	305.101	0.694053	Up	3.46744e-05	0.000326641	5.00217
1776	OKOvsYKO	481	Cyp2j6	413.213	0.769625	Up	0.00218051	0.0100247	5.43587
1777	OKOvsYKO	482	Cyp2j9	316.825	0.697049	Up	7.54434e-06	8.97984e-05	5.05482
1778	OKOvsYKO	483	Patj	527.906	0.56589	Up	9.9352e-06	0.000113366	5.79511
1779	OKOvsYKO	484	Pgm1	1006.05	0.3666	Up	0.00883637	0.0309273	6.69253
1780	OKOvsYKO	485	Raver2	265.542	0.650895	Up	5.58462e-05	0.000486801	4.80289
1781	OKOvsYKO	486	Pde4b	1343.46	0.569496	Up	8.61771e-06	0.000101068	7.11849
1782	OKOvsYKO	487	Wdr78	46.7493	0.85768	Up	0.00610479	0.0230292	2.35506
1783	OKOvsYKO	488	Mier1	449.383	0.486304	Up	0.00150042	0.00739059	5.55863
1784	OKOvsYKO	489	Prkaa2	65.7949	0.734225	Up	0.0160794	0.0492294	2.86998
1785	OKOvsYKO	490	Fam151a	124.783	0.57863	Up	0.00154292	0.00754846	3.72932
1786	OKOvsYKO	491	Acot11	404.9	0.385921	Up	0.0129054	0.0416706	5.40665
1787	OKOvsYKO	492	Czib	601.786	0.238099	Up	0.0111245	0.0371208	5.95736
1788	OKOvsYKO	493	Echdc2	35.2149	1.19974	Up	7.69924e-05	0.000639164	1.97341
1789	OKOvsYKO	494	Zyg11b	317.11	0.434722	Up	0.0063309	0.0236723	5.04725
1790	OKOvsYKO	495	Zfyve9	70.8468	1.59585	Up	4.22706e-08	1.11759e-06	2.9776
1791	OKOvsYKO	496	Osbpl9	1463.71	0.459208	Up	3.8655e-05	0.000357919	7.23968
1792	OKOvsYKO	497	Ttc39a	85.17	0.605833	Up	0.0156308	0.0481847	3.18998
1793	OKOvsYKO	498	Rnf11	786.261	0.558001	Up	7.25822e-08	1.76241e-06	6.34762
1794	OKOvsYKO	499	9630013D21Rik	33.2337	1.19701	Up	0.00117703	0.00607158	1.88296
1795	OKOvsYKO	500	Spata6	220.194	0.480982	Up	0.000459754	0.00279873	4.52986
1796	OKOvsYKO	501	Foxd2	234.907	0.459481	Up	0.00861479	0.0302704	4.63543
1797	OKOvsYKO	502	Foxd2os	173.888	1.03655	Up	1.34449e-05	0.000146475	4.2053
1798	OKOvsYKO	503	Pdzk1ip1	2475.67	0.867497	Up	4.25811e-05	0.000386259	8.01368
1799	OKOvsYKO	504	Efcab14	1478.15	0.673824	Up	1.32498e-12	1.33165e-10	7.26753
1800	OKOvsYKO	505	Lurap1	273.866	0.758795	Up	4.36764e-10	2.15907e-08	4.85244
1801	OKOvsYKO	506	Zswim5	82.8651	1.19751	Up	5.08046e-06	6.46279e-05	3.17319
1802	OKOvsYKO	507	Tie1	2214.88	0.514088	Up	0.00209378	0.00968167	7.8513
1803	OKOvsYKO	508	Slc2a1	616.266	0.558803	Up	0.00146663	0.00726661	6.00306
1804	OKOvsYKO	509	Zfp691	53.439	0.688431	Up	0.00434997	0.0174967	2.5218
1805	OKOvsYKO	510	Ccdc30	47.6775	0.850821	Up	0.00851322	0.0300039	2.3916
1806	OKOvsYKO	511	Hivep3	355.034	0.547033	Up	0.00257983	0.0114578	5.22662
1807	OKOvsYKO	512	Rhbdl2	35.6654	0.934301	Up	0.0119721	0.0392078	2.00958
1808	OKOvsYKO	513	Csf3r	1166.55	1.6342	Up	4.92157e-10	2.3939e-08	6.94469
1809	OKOvsYKO	514	Eva1b	193.505	0.77543	Up	3.76752e-05	0.000350127	4.3347
1810	OKOvsYKO	515	Sh3d21	70.6381	0.75759	Up	0.00474278	0.0187536	2.93134
1811	OKOvsYKO	516	Ago3	181.53	1.12177	Up	3.9196e-06	5.205e-05	4.28855
1812	OKOvsYKO	517	5730409E04Rik	39.6789	1.35767	Up	0.000422423	0.00260271	2.1078
1813	OKOvsYKO	518	Zmym4	608.649	0.310957	Up	0.00773122	0.0277767	5.99279
1814	OKOvsYKO	519	Tmem35b	321.635	0.676028	Up	0.000286644	0.00188699	5.06297
1815	OKOvsYKO	520	Trim62	314.145	0.63072	Up	0.00301477	0.013046	5.04737
1816	OKOvsYKO	521	Azin2	137.942	0.873491	Up	2.62147e-06	3.70423e-05	3.8856
1817	OKOvsYKO	522	Ccdc28b	348.314	0.393264	Up	0.000965466	0.00514463	5.16696
1818	OKOvsYKO	523	Col16a1	2034.08	0.872642	Up	9.99315e-05	0.000784563	7.7439
1819	OKOvsYKO	524	Tinagl1	538.524	0.947759	Up	1.39055e-05	0.000150735	5.82433
1820	OKOvsYKO	525	Ptpru	105.963	1.6158	Up	7.67865e-06	9.12538e-05	3.5294
1821	OKOvsYKO	526	A930004J17Rik	31.0742	0.991883	Up	0.00953936	0.0328424	1.78903
1822	OKOvsYKO	527	Stx12	495.208	0.289151	Up	0.00201732	0.00939971	5.67979
1823	OKOvsYKO	528	Sytl1	244.82	0.796399	Up	6.68348e-06	8.14032e-05	4.68145
1824	OKOvsYKO	529	Kdf1	71.1967	1.86916	Up	1.56532e-08	4.69471e-07	2.9593
1825	OKOvsYKO	530	Cnksr1	34.1351	2.04984	Up	5.36512e-08	1.36613e-06	1.92836
1826	OKOvsYKO	531	Selenon	1418.19	0.555144	Up	0.00183747	0.00873603	7.20378
1827	OKOvsYKO	532	Asap3	25.7675	1.60239	Up	0.000871294	0.00472869	1.55035
1828	OKOvsYKO	533	Luzp1	339.671	0.766454	Up	5.77304e-07	1.02831e-05	5.15719
1829	OKOvsYKO	534	Ephb2	22.8891	1.12899	Up	0.00757459	0.0273175	1.41842
1830	OKOvsYKO	535	Wnt4	28.3933	2.38097	Up	0.000944597	0.00505117	1.7022
1831	OKOvsYKO	536	Rap1gap	120.876	1.06604	Up	1.34808e-05	0.000146761	3.68661
1832	OKOvsYKO	537	Ece1	991.522	0.54175	Up	0.00244871	0.0109978	6.6971
1833	OKOvsYKO	538	Arhgef10l	111.348	1.07021	Up	1.30615e-05	0.000142805	3.5829
1834	OKOvsYKO	539	Padi4	1030.73	0.864702	Up	1.34558e-06	2.10521e-05	6.73765
1835	OKOvsYKO	540	Padi1	48.2102	0.703481	Up	0.0151492	0.0470344	2.40012
1836	OKOvsYKO	541	Cplane2	41.3931	0.846734	Up	0.00595596	0.0225912	2.20072
1837	OKOvsYKO	542	Epha2	30.4501	1.5252	Up	0.000142854	0.00106064	1.77115
1838	OKOvsYKO	543	Kazn	115.949	0.455504	Up	0.00903443	0.031497	3.62994
1839	OKOvsYKO	544	Dhrs3	338.759	1.19166	Up	0.000165779	0.00119803	5.13997
1840	OKOvsYKO	545	Vps13d	183.544	0.697043	Up	0.000143622	0.00106426	4.28644
1841	OKOvsYKO	546	Tnfrsf1b	1486.62	0.514284	Up	0.00584857	0.0222507	7.27283
1842	OKOvsYKO	547	Zfp982	43.2859	1.19316	Up	0.0155192	0.0479478	2.26964
1843	OKOvsYKO	548	Rps19-ps3	20.8512	1.10883	Up	0.011847	0.0388821	1.22768
1844	OKOvsYKO	549	Zfp933	69.2821	1.15257	Up	3.93039e-06	5.21395e-05	2.90998
1845	OKOvsYKO	550	Mthfr	301.187	0.483783	Up	0.0109308	0.0366263	4.97573
1846	OKOvsYKO	551	Fbxo2	29.5148	1.08453	Up	0.00175803	0.00842432	1.71042
1847	OKOvsYKO	552	Thap3	292.343	0.458354	Up	0.00195824	0.00917515	4.9366
1848	OKOvsYKO	553	Tas1r1	188.435	0.656184	Up	0.00389436	0.0159603	4.30234
1849	OKOvsYKO	554	Arhgef16	45.0934	1.35001	Up	0.000716968	0.00403438	2.34102
1850	OKOvsYKO	555	Prdm16	690.649	0.69492	Up	0.000194238	0.00136344	6.18233
1851	OKOvsYKO	556	Prdm16os	71.0285	0.907096	Up	0.00288583	0.0125694	2.93366
1852	OKOvsYKO	557	Prkcz	60.9245	0.860884	Up	0.00436206	0.0175314	2.71003
1853	OKOvsYKO	558	Vwa1	67.2412	0.778342	Up	0.0018074	0.00861195	2.85561
1854	OKOvsYKO	559	Gm26840	27.8476	0.788463	Up	0.0131411	0.0422519	1.6445
1855	OKOvsYKO	560	Gm37090	31.2495	1.11922	Up	0.00920694	0.0319809	1.83282
1856	OKOvsYKO	561	1700109H08Rik	50.9722	0.637237	Up	0.00700368	0.025692	2.47495
1857	OKOvsYKO	562	Fzd1	58.6901	1.20956	Up	0.0136343	0.0434785	2.69846
1858	OKOvsYKO	563	Cdk14	249.223	0.720089	Up	2.23577e-06	3.26879e-05	4.73049
1859	OKOvsYKO	564	Cldn12	443.153	0.708849	Up	5.83216e-05	0.00050375	5.53476
1860	OKOvsYKO	565	Adam22	289.476	0.706759	Up	8.59613e-05	0.000696874	4.94101
1861	OKOvsYKO	566	Slc25a40	110.255	0.485411	Up	0.00623437	0.0234016	3.5625
1862	OKOvsYKO	567	Abcb1a	143.045	0.678561	Up	0.000889157	0.00480324	3.94044
1863	OKOvsYKO	568	Crot	966.566	0.423524	Up	0.00028809	0.00189234	6.64104
1864	OKOvsYKO	569	9330182L06Rik	106.843	0.883628	Up	5.35219e-06	6.74609e-05	3.51291
1865	OKOvsYKO	570	Sema3e	27.0293	1.91667	Up	3.31905e-05	0.000314418	1.6453
1866	OKOvsYKO	571	Pclo	73.867	1.3706	Up	2.97106e-05	0.000285553	3.05031
1867	OKOvsYKO	572	Hgf	176.223	1.03861	Up	1.18775e-07	2.69034e-06	4.24964
1868	OKOvsYKO	573	4921504A21Rik	34.4505	0.919903	Up	0.00223313	0.0102078	1.94515
1869	OKOvsYKO	574	Magi2	107.339	1.17895	Up	1.22869e-05	0.000135809	3.54711
1870	OKOvsYKO	575	Phtf2	493.365	0.55087	Up	0.000270827	0.00179872	5.69094
1871	OKOvsYKO	576	Rsbn1l	580.781	0.573805	Up	0.000374239	0.0023498	5.93367
1872	OKOvsYKO	577	A630072M18Rik	335.508	0.705399	Up	0.000357914	0.00226699	5.15382
1873	OKOvsYKO	578	Ptpn12	341.827	0.368439	Up	0.00939321	0.032452	5.15938
1874	OKOvsYKO	579	Gsap	311.157	0.489139	Up	0.00027221	0.00180632	5.03458
1875	OKOvsYKO	580	Srpk2	417.677	0.407517	Up	0.000515802	0.00307666	5.44271
1876	OKOvsYKO	581	Rint1	614.033	0.403949	Up	0.00159744	0.00777511	5.99959
1877	OKOvsYKO	582	Kcnh2	63.9165	0.716779	Up	0.00624498	0.0234183	2.79933
1878	OKOvsYKO	583	Kmt2c	815.373	0.473549	Up	0.0095532	0.0328826	6.43364
1879	OKOvsYKO	584	Actr3b	56.1751	0.88852	Up	0.0125445	0.0406958	2.57471
1880	OKOvsYKO	585	Lmbr1	136.871	0.53094	Up	0.00363781	0.0150996	3.85996
1881	OKOvsYKO	586	Gm19409	29.1115	1.38673	Up	0.000376008	0.00235992	1.74027
1882	OKOvsYKO	587	Gm42798	24.1377	1.13875	Up	0.0152908	0.0473676	1.46623
1883	OKOvsYKO	588	Fndc4	99.6777	1.52516	Up	5.00116e-06	6.38869e-05	3.42361
1884	OKOvsYKO	589	Fosl2	272.584	2.5668	Up	3.18639e-12	2.91305e-10	4.87875
1885	OKOvsYKO	590	Yes1	133.957	1.01285	Up	0.0004672	0.00283382	3.83854
1886	OKOvsYKO	591	Gm43852	22.2005	1.21796	Up	0.00434412	0.0174805	1.35418
1887	OKOvsYKO	592	Uvssa	212.642	0.809455	Up	1.06357e-05	0.00011965	4.50114
1888	OKOvsYKO	593	Fgfr3	262.803	1.34991	Up	6.13078e-05	0.000523878	4.81907
1889	OKOvsYKO	594	Nsd2	834.141	0.585938	Up	2.73947e-05	0.000267015	6.45427
1890	OKOvsYKO	595	Gm1673	40.1645	0.997272	Up	0.0110169	0.0368833	2.12783
1891	OKOvsYKO	596	Nat8l	34.5906	1.57028	Up	2.5578e-06	3.64353e-05	1.92861
1892	OKOvsYKO	597	Grk4	24.6249	1.22867	Up	0.00705428	0.0258526	1.48814
1893	OKOvsYKO	598	Hgfac	150.564	0.726209	Up	0.000204444	0.00141933	3.98939
1894	OKOvsYKO	599	Evc2	450.931	0.73951	Up	0.000353075	0.00224289	5.56031
1895	OKOvsYKO	600	Cc2d2a	177.894	0.606388	Up	0.00310764	0.0133451	4.23824
1896	OKOvsYKO	601	E430021H15Rik	26.0879	0.895733	Up	0.00603321	0.0228215	1.5445
1897	OKOvsYKO	602	Slit2	51.6757	1.18557	Up	0.00616054	0.0231869	2.54358
1898	OKOvsYKO	603	Adgra3	590.047	0.837795	Up	6.02863e-07	1.06296e-05	5.94972
1899	OKOvsYKO	604	9230114K14Rik	35.792	1.13793	Up	0.011485	0.0379565	1.99591
1900	OKOvsYKO	605	Ccdc149	331.579	0.503454	Up	0.0153976	0.0476301	5.11829
1901	OKOvsYKO	606	Sel1l3	68.1683	1.23155	Up	0.000136054	0.00101662	2.85958
1902	OKOvsYKO	607	0610040J01Rik	25.1331	1.22301	Up	0.000396426	0.00246867	1.5047
1903	OKOvsYKO	608	Fam114a1	108.634	1.00684	Up	3.3922e-07	6.60847e-06	3.52358
1904	OKOvsYKO	609	Gm43628	28.9588	0.895676	Up	0.0129561	0.041781	1.71411
1905	OKOvsYKO	610	Gm42725	56.1573	1.01283	Up	0.00186989	0.00884861	2.595
1906	OKOvsYKO	611	Gm40309	52.8256	1.03128	Up	0.0140474	0.044413	2.54939
1907	OKOvsYKO	612	N4bp2	628.931	1.20679	Up	7.59148e-09	2.5265e-07	6.06311
1908	OKOvsYKO	613	Apbb2	187.101	1.38438	Up	3.72302e-07	7.13595e-06	4.3349
1909	OKOvsYKO	614	Limch1	34.9549	2.50317	Up	6.09959e-09	2.09429e-07	2.01143
1910	OKOvsYKO	615	Bend4	89.2119	0.729145	Up	0.00492353	0.0193174	3.27852
1911	OKOvsYKO	616	Gnpda2	420.537	0.437005	Up	0.000537856	0.00318723	5.44564
1912	OKOvsYKO	617	Gabra4	49.0197	2.05809	Up	2.18043e-05	0.000221339	2.3706
1913	OKOvsYKO	618	Atp10d	503.676	0.713757	Up	8.18585e-07	1.36665e-05	5.74362
1914	OKOvsYKO	619	Sgcb	218.026	0.448871	Up	0.00818956	0.0290997	4.52508
1915	OKOvsYKO	620	Clock	170.233	0.826527	Up	0.000787208	0.00435374	4.18612
1916	OKOvsYKO	621	Ankrd17	1071.77	0.474463	Up	5.01264e-05	0.000443826	6.80001
1917	OKOvsYKO	622	Btc	86.6105	1.02871	Up	7.72331e-05	0.000639664	3.20788
1918	OKOvsYKO	623	Thap6	158.249	0.368992	Up	0.0146409	0.0458315	4.04545
1919	OKOvsYKO	624	Cdkl2	24.9721	1.33764	Up	0.00100229	0.00530361	1.52912
1920	OKOvsYKO	625	Art3	33.9862	0.92036	Up	0.0101998	0.0346214	1.90835
1921	OKOvsYKO	626	Cxcl10	64.1939	1.38214	Up	0.00862729	0.0303004	2.80973
1922	OKOvsYKO	627	Shroom3	156.798	0.820073	Up	0.000601631	0.00349822	4.07828
1923	OKOvsYKO	628	Cnot6l	606.863	0.414301	Up	0.00188594	0.00891343	5.97654
1924	OKOvsYKO	629	Rasgef1b	763.524	1.641	Up	1.06516e-08	3.33985e-07	6.32913
1925	OKOvsYKO	630	Cds1	24.6352	0.979725	Up	0.00997351	0.034059	1.46337
1926	OKOvsYKO	631	Pkd2	289.996	1.03356	Up	3.24896e-18	1.36962e-15	4.95429
1927	OKOvsYKO	632	Abcg3	563.563	0.632454	Up	0.00157972	0.00770121	5.88123
1928	OKOvsYKO	633	Gbp8	299.597	1.17456	Up	4.49005e-05	0.000404638	4.99857
1929	OKOvsYKO	634	Gbp9	314.508	0.999099	Up	0.0045492	0.0181537	5.05127
1930	OKOvsYKO	635	Gbp4	490.328	1.59494	Up	0.0122029	0.039792	5.71427
1931	OKOvsYKO	636	Gm32051	49.2547	0.794786	Up	0.00145936	0.00723767	2.39898
1932	OKOvsYKO	637	Zfp326	204.774	0.514375	Up	0.0070681	0.025897	4.43762
1933	OKOvsYKO	638	Rpap2	284.91	0.378743	Up	0.00219071	0.0100685	4.88543
1934	OKOvsYKO	639	Evi5	187.498	0.815772	Up	9.63244e-07	1.57354e-05	4.29066
1935	OKOvsYKO	640	Gm43592	26.3552	1.10818	Up	0.00910896	0.0317277	1.569
1936	OKOvsYKO	641	Tmed5	501.949	0.852584	Up	0.00123843	0.00634303	5.71861
1937	OKOvsYKO	642	Pigg	250.874	0.427782	Up	0.0123911	0.0402845	4.71283
1938	OKOvsYKO	643	Gm42517	511.195	1.31808	Up	6.69986e-07	1.1607e-05	5.74787
1939	OKOvsYKO	644	Gm10419	556.398	1.92171	Up	2.42073e-19	1.31204e-16	5.89876
1940	OKOvsYKO	645	Mfsd7a	48.56	1.0197	Up	0.00152774	0.00748871	2.42413
1941	OKOvsYKO	646	Pcgf3	355.819	0.413201	Up	0.00186963	0.00884861	5.2193
1942	OKOvsYKO	647	Idua	458.569	0.498	Up	5.98862e-05	0.000513806	5.58898
1943	OKOvsYKO	648	Crlf2	379.518	0.489707	Up	0.00296698	0.0128722	5.30042
1944	OKOvsYKO	649	Zfp605	46.3039	0.840184	Up	0.0144148	0.0452636	2.34267
1945	OKOvsYKO	650	Oasl2	1124.87	0.793475	Up	2.0014e-08	5.82978e-07	6.8767
1946	OKOvsYKO	651	Vsig10	229.939	0.687108	Up	8.31533e-05	0.000679189	4.60034
1947	OKOvsYKO	652	Ksr2	38.684	0.878807	Up	0.0054464	0.0209677	2.13355
1948	OKOvsYKO	653	Med13l	676.227	0.531971	Up	2.66582e-05	0.000261685	6.14756
1949	OKOvsYKO	654	Rbm19	460.713	0.8077	Up	0.000437229	0.00268097	5.58297
1950	OKOvsYKO	655	Slc8b1	241.32	0.504946	Up	0.00391989	0.0160475	4.66088
1951	OKOvsYKO	656	Oas2	100.633	1.37605	Up	0.00287518	0.012542	3.45722
1952	OKOvsYKO	657	Oas3	410.707	0.72187	Up	0.00642092	0.0238917	5.42529
1953	OKOvsYKO	658	Oas1g	107.655	1.19246	Up	2.39516e-07	4.92533e-06	3.50713
1954	OKOvsYKO	659	Oas1a	444.912	0.564619	Up	0.000455686	0.00277954	5.5234
1955	OKOvsYKO	660	Acad12	213.757	0.648128	Up	4.09913e-05	0.000375428	4.498
1956	OKOvsYKO	661	Gm43359	24.5712	1.06813	Up	0.0120179	0.0393323	1.489
1957	OKOvsYKO	662	A930024E05Rik	14.9347	1.63174	Up	0.0008239	0.00452698	0.821499
1958	OKOvsYKO	663	Orai1	947.777	0.68173	Up	0.000274053	0.00181696	6.60629
1959	OKOvsYKO	664	Gm43412	18.7271	1.74741	Up	0.000237167	0.00161329	1.14985
1960	OKOvsYKO	665	Gm38102	24.5676	0.821177	Up	0.0102544	0.034791	1.4955
1961	OKOvsYKO	666	Setd1b	127.982	0.529605	Up	0.0035245	0.0147512	3.77059
1962	OKOvsYKO	667	Clip1	958.171	0.3082	Up	0.00578819	0.0220596	6.64129
1963	OKOvsYKO	668	Ccdc92	116.895	1.23704	Up	5.8237e-05	0.000503314	3.61461
1964	OKOvsYKO	669	Ubc	1063.5	1.22309	Up	0.00714254	0.0261067	6.77771
1965	OKOvsYKO	670	Adgrd1	230.49	0.681057	Up	0.000341804	0.00218042	4.60206
1966	OKOvsYKO	671	Mmp17	115.801	0.712513	Up	0.000224932	0.00154042	3.6272
1967	OKOvsYKO	672	Gm15903	25.2509	0.876286	Up	0.0101636	0.0345526	1.51888
1968	OKOvsYKO	673	Nupr1l	46.1966	0.659007	Up	0.00987839	0.033795	2.33349
1969	OKOvsYKO	674	Gm43481	152.547	0.969485	Up	9.75223e-06	0.000111951	4.02799
1970	OKOvsYKO	675	Limk1	315.937	0.393655	Up	0.00149647	0.00737832	5.04757
1971	OKOvsYKO	676	Hspb1	27.478	2.29479	Up	3.60455e-05	0.00033788	1.60308
1972	OKOvsYKO	677	Gm38082	35.2925	0.785712	Up	0.0138169	0.0438582	1.97167
1973	OKOvsYKO	678	Trim56	283.276	0.517268	Up	0.00169523	0.00816204	4.89995
1974	OKOvsYKO	679	Slc12a9	198.691	0.64764	Up	1.94736e-05	0.00020036	4.3945
1975	OKOvsYKO	680	Zfp113	330.712	0.460996	Up	0.00147909	0.0073164	5.11511
1976	OKOvsYKO	681	Nxpe5	216.096	1.81686	Up	9.79742e-11	6.0688e-09	4.50166
1977	OKOvsYKO	682	Zfp157	316.062	0.490474	Up	0.000186174	0.00131904	5.06354
1978	OKOvsYKO	683	A430033K04Rik	153.449	0.536154	Up	0.000688352	0.00390813	4.0074
1979	OKOvsYKO	684	Prkar1b	26.3732	1.17117	Up	0.0145542	0.0456071	1.57609
1980	OKOvsYKO	685	Gpr146	551.666	0.797797	Up	0.000654356	0.00374312	5.85177
1981	OKOvsYKO	686	Tnrc18	573.96	0.384314	Up	0.00845232	0.0298516	5.91281
1982	OKOvsYKO	687	Rbak	207.923	0.425486	Up	0.0150456	0.0467703	4.44997
1983	OKOvsYKO	688	Tecpr1	657.441	0.670595	Up	0.000195561	0.00137209	6.0955
1984	OKOvsYKO	689	Baiap2l1	44.9021	1.63288	Up	3.06235e-06	4.19624e-05	2.30973
1985	OKOvsYKO	690	Rnf6	810.006	0.323445	Up	0.00153149	0.0075022	6.38367
1986	OKOvsYKO	691	Alox5ap	1074.18	0.771645	Up	1.48596e-05	0.000159484	6.80149
1987	OKOvsYKO	692	Gm19719	504.798	0.689862	Up	0.00013924	0.0010369	5.71429
1988	OKOvsYKO	693	Fry	365.402	0.613482	Up	0.000620776	0.00359165	5.2824
1989	OKOvsYKO	694	N4bp2l1	243.729	0.465738	Up	0.00475663	0.0187986	4.66086
1990	OKOvsYKO	695	Gm43597	15.8737	1.3949	Up	0.00720922	0.0263188	0.913624
1991	OKOvsYKO	696	Gm20559	245.643	0.749233	Up	0.00214108	0.00987029	4.7091
1992	OKOvsYKO	697	Sgce	311.191	0.576562	Up	0.00020246	0.00141071	5.02247
1993	OKOvsYKO	698	Ppp1r9a	261.504	1.10153	Up	9.33172e-11	5.85199e-09	4.81074
1994	OKOvsYKO	699	Gm44250	31.688	1.14603	Up	0.00657018	0.0243671	1.84882
1995	OKOvsYKO	700	Asb4	86.833	1.84841	Up	2.36221e-08	6.73853e-07	3.23286
1996	OKOvsYKO	701	Pdk4	60.9259	1.45134	Up	7.22424e-05	0.000604255	2.71823
1997	OKOvsYKO	702	Tfec	287.877	0.710512	Up	0.000176368	0.00126253	4.91638
1998	OKOvsYKO	703	Cav2	168.435	0.642443	Up	0.0130532	0.0420229	4.14375
[truncated: 4,333 more rows]

## Sheet: 5
Table 5: Relationship that show significant difference in both transcription and DNAm
ID	Comparison	No	NearestPromoter/Gene	DMR Analysis	Number of Hyper DMR	Number of Hyper DMR	Number of Hyper DMR	DMR + DEG analysis
				Number of Hyper DMR	Number of Hypo DMR	Hyper or Hypo	DMR mean difference	Hyper DMR overlap to DEG	Hypo DMR overlap to DEG	log2FC of DEG	Quadrant
1	OWT vs YWT	1	Ak1	0	1	Hypo	-37.9722	0	1	0.823567	Quadrant4
2	OWT vs YWT	2	Aldh1a1	2	2	Same	13.0952	0	0	0.695702	Quadrant1
3	OWT vs YWT	3	Aldh1a1	2	2	Same	-34.6667	0	0	0.695702	Quadrant4
4	OWT vs YWT	4	Aldh1l1	0	1	Hypo	-22.5556	0	1	0.672254	Quadrant4
5	OWT vs YWT	5	Aldh3a1	0	1	Hypo	-20.3444	0	1	2.12056	Quadrant4
6	OWT vs YWT	6	Apol7e	0	1	Hypo	-19.8333	0	1	0.973904	Quadrant4
7	OWT vs YWT	7	C4b	1	0	Hyper	15.4583	1	0	2.34616	Quadrant1
8	OWT vs YWT	8	Cd19	1	0	Hyper	52.8	1	0	-2.75754	Quadrant2
9	OWT vs YWT	9	Cd22	1	0	Hyper	31.1481	1	0	-2.89771	Quadrant2
10	OWT vs YWT	10	Clca3a1	0	1	Hypo	-19.5758	0	1	1.73393	Quadrant4
11	OWT vs YWT	11	Clec1a	0	1	Hypo	-17.614	0	1	1.18781	Quadrant4
12	OWT vs YWT	12	Cxcr5	1	0	Hyper	29.0778	1	0	-3.4793	Quadrant2
13	OWT vs YWT	13	Cysltr2	0	1	Hypo	-14.7333	0	1	1.08895	Quadrant4
14	OWT vs YWT	14	Dntt	1	0	Hyper	14.0833	1	0	2.85663	Quadrant1
15	OWT vs YWT	15	Gm16548	1	0	Hyper	23.9167	1	0	1.20023	Quadrant1
16	OWT vs YWT	16	Gm8369	1	0	Hyper	47.9167	1	0	-2.35774	Quadrant2
17	OWT vs YWT	17	Gtse1	0	1	Hypo	-16.7333	0	1	-0.860103	Quadrant3
18	OWT vs YWT	18	Hk3	2	2	Same	18.0556	0	0	0.79152	Quadrant1
19	OWT vs YWT	19	Hk3	2	2	Same	-36.0952	0	0	0.79152	Quadrant4
20	OWT vs YWT	20	Igll1	1	0	Hyper	42.4167	1	0	3.21266	Quadrant1
21	OWT vs YWT	21	Il18bp	0	1	Hypo	-56.8889	0	1	0.90421	Quadrant4
22	OWT vs YWT	22	Impact	2	2	Same	-21.4667	0	0	0.477488	Quadrant4
23	OWT vs YWT	23	Impact	2	2	Same	1.86032	0	0	0.477488	Quadrant1
24	OWT vs YWT	24	Klrb1c	1	0	Hyper	25.4444	1	0	2.43208	Quadrant1
25	OWT vs YWT	25	Kmo	1	0	Hyper	34.6095	1	0	-3.47034	Quadrant2
26	OWT vs YWT	26	Lncpint	0	1	Hypo	-25.8	0	1	0.562698	Quadrant4
27	OWT vs YWT	27	Ly86	1	0	Hyper	29.2667	1	0	-2.77574	Quadrant2
28	OWT vs YWT	28	Ms4a1	1	0	Hyper	50.0556	1	0	-3.08671	Quadrant2
29	OWT vs YWT	29	Nt5c3	2	2	Same	11.8889	0	0	0.387319	Quadrant1
30	OWT vs YWT	30	Nt5c3	2	2	Same	-39.1905	0	0	0.387319	Quadrant4
31	OWT vs YWT	31	Nxpe5	0	1	Hypo	-20.8889	0	1	1.15828	Quadrant4
32	OWT vs YWT	32	Oxr1	0	1	Hypo	-24.5556	0	1	0.661508	Quadrant4
33	OWT vs YWT	33	Padi4	0	1	Hypo	-17.6667	0	1	0.970132	Quadrant4
34	OWT vs YWT	34	Pcp4l1	0	1	Hypo	-27.5556	0	1	0.797648	Quadrant4
35	OWT vs YWT	35	Phactr1	1	0	Hyper	17.2153	1	0	1.08159	Quadrant1
36	OWT vs YWT	36	Plscr2	0	1	Hypo	-26.5556	0	1	2.20821	Quadrant4
37	OWT vs YWT	37	Prkcz	2	2	Same	17.2778	0	0	1.23262	Quadrant1
38	OWT vs YWT	38	Prkcz	2	2	Same	-15.2222	0	0	1.23262	Quadrant4
39	OWT vs YWT	39	Rassf10	1	0	Hyper	15.7778	1	0	2.89172	Quadrant1
40	OWT vs YWT	40	Serping1	1	0	Hyper	15.8889	1	0	2.44103	Quadrant1
41	OWT vs YWT	41	Sgms1	1	0	Hyper	17.8889	1	0	0.471879	Quadrant1
42	OWT vs YWT	42	Sqor	0	1	Hypo	-44.8095	0	1	0.931821	Quadrant4
43	OWT vs YWT	43	Stip1	1	0	Hyper	21.2	1	0	-0.575083	Quadrant2
44	OWT vs YWT	44	Sult1a1	0	1	Hypo	-52.6667	0	1	1.42476	Quadrant4
45	OWT vs YWT	45	Synpo	1	0	Hyper	25.702	1	0	1.60093	Quadrant1
46	OWT vs YWT	46	Tmem220	0	1	Hypo	-11.4333	0	1	1.16323	Quadrant4
47	OWT vs YWT	47	Xdh	1	0	Hyper	35.2222	1	0	1.22379	Quadrant1
48	OWT vs YWT	48	Zfp503	1	0	Hyper	15.6667	1	0	2.39737	Quadrant1
49	OWT vs YWT	49	Zfp760	1	0	Hyper	32.5556	1	0	-0.895069	Quadrant2
50	YKO vs YWT	1	Abi2	0	1	Hypo	-21.7778	0	1	-0.687854	Quadrant3
51	YKO vs YWT	2	Add1	1	0	Hyper	21.1111	1	0	0.427598	Quadrant1
52	YKO vs YWT	3	Adk	0	1	Hypo	-25.0833	0	1	0.444472	Quadrant4
53	YKO vs YWT	4	Arhgef6	1	0	Hyper	25.5556	1	0	-0.611942	Quadrant2
54	YKO vs YWT	5	Atmin	0	1	Hypo	-22.4444	0	1	0.475642	Quadrant4
55	YKO vs YWT	6	Atp11b	1	0	Hyper	23.5333	1	0	-0.499375	Quadrant2
56	YKO vs YWT	7	Bco2	1	0	Hyper	11.0833	1	0	-1.16743	Quadrant2
57	YKO vs YWT	8	Bdh1	1	0	Hyper	18.3333	1	0	0.732041	Quadrant1
58	YKO vs YWT	9	Clec1a	0	1	Hypo	-16.7778	0	1	-1.10692	Quadrant3
59	YKO vs YWT	10	Cst7	1	0	Hyper	22.5833	1	0	2.05776	Quadrant1
60	YKO vs YWT	11	Cysltr2	1	0	Hyper	32.1667	1	0	-1.56376	Quadrant2
61	YKO vs YWT	12	D630039A03Rik	0	1	Hypo	-27.7778	0	1	-0.980125	Quadrant3
62	YKO vs YWT	13	Ddx39b	1	0	Hyper	22.3333	1	0	0.405934	Quadrant1
63	YKO vs YWT	14	Dennd1b	0	1	Hypo	-15.1111	0	1	-0.518262	Quadrant3
64	YKO vs YWT	15	Dnmt1	1	0	Hyper	18.9444	1	0	0.581663	Quadrant1
65	YKO vs YWT	16	E2f2	1	0	Hyper	22.3667	1	0	1.20401	Quadrant1
66	YKO vs YWT	17	Fam78a	1	0	Hyper	45.4444	1	0	0.652669	Quadrant1
67	YKO vs YWT	18	Fgd4	0	1	Hypo	-13.2667	0	1	-1.05641	Quadrant3
68	YKO vs YWT	19	Gatm	1	0	Hyper	13.5417	1	0	0.870421	Quadrant1
69	YKO vs YWT	20	Gng2	2	2	Same	11.1111	0	0	-0.949446	Quadrant2
70	YKO vs YWT	21	Gng2	2	2	Same	-21.6667	0	0	-0.949446	Quadrant3
71	YKO vs YWT	22	Gprasp1	1	0	Hyper	21.0833	1	0	-0.562418	Quadrant2
72	YKO vs YWT	23	Hdgfl3	1	0	Hyper	23.3333	1	0	-0.643388	Quadrant2
73	YKO vs YWT	24	Ifngr1	1	0	Hyper	28.1111	1	0	0.879519	Quadrant1
74	YKO vs YWT	25	Kif5b	0	1	Hypo	-27.4444	0	1	-0.638575	Quadrant3
75	YKO vs YWT	26	Mef2c	1	0	Hyper	17.8542	1	0	-0.765459	Quadrant2
76	YKO vs YWT	27	Mitf	1	0	Hyper	19.8889	1	0	-0.887929	Quadrant2
77	YKO vs YWT	28	Mta3	0	1	Hypo	-20.9333	0	1	0.510039	Quadrant4
78	YKO vs YWT	29	Mylk3	0	1	Hypo	-23.8	0	1	1.61014	Quadrant4
79	YKO vs YWT	30	N4bp2	0	1	Hypo	-14	0	1	-0.907746	Quadrant3
80	YKO vs YWT	31	Nrxn1	0	1	Hypo	-12.5556	0	1	-1.16646	Quadrant3
81	YKO vs YWT	32	Nsmce4a	1	0	Hyper	53.1111	1	0	0.248827	Quadrant1
82	YKO vs YWT	33	Nup93	1	0	Hyper	15.5556	1	0	0.714407	Quadrant1
83	YKO vs YWT	34	Pik3r1	0	1	Hypo	-14	0	1	-0.572331	Quadrant3
84	YKO vs YWT	35	Ptpa	0	1	Hypo	-18.5556	0	1	0.494287	Quadrant4
85	YKO vs YWT	36	Rai14	0	1	Hypo	-32.8889	0	1	-0.524536	Quadrant3
86	YKO vs YWT	37	Rbm3os	0	1	Hypo	-22.9667	0	1	0.61186	Quadrant4
87	YKO vs YWT	38	Retreg1	0	1	Hypo	-12.4667	0	1	-0.670695	Quadrant3
88	YKO vs YWT	39	Rrp12	0	1	Hypo	-12.4286	0	1	0.752406	Quadrant4
89	YKO vs YWT	40	Rrp1b	1	0	Hyper	15.1111	1	0	0.387765	Quadrant1
90	YKO vs YWT	41	Samd14	0	1	Hypo	-18.5556	0	1	1.50986	Quadrant4
91	YKO vs YWT	42	Sgms1	1	0	Hyper	13.6667	1	0	-0.397175	Quadrant2
92	YKO vs YWT	43	Slc25a35	0	1	Hypo	-11.9524	0	1	0.39464	Quadrant4
93	YKO vs YWT	44	Slc26a1	0	1	Hypo	-70.3333	0	1	3.61725	Quadrant4
94	YKO vs YWT	45	Slc45a4	2	2	Same	11.5556	0	0	0.638949	Quadrant1
95	YKO vs YWT	46	Slc45a4	2	2	Same	-13.7778	0	0	0.638949	Quadrant4
96	YKO vs YWT	47	Smarca4	0	1	Hypo	-10.9444	0	1	0.457736	Quadrant4
97	YKO vs YWT	48	Smim1	0	1	Hypo	-17.9333	0	1	0.515815	Quadrant4
98	YKO vs YWT	49	Sorl1	1	0	Hyper	24.8667	1	0	1.20276	Quadrant1
99	YKO vs YWT	50	Spire1	0	1	Hypo	-19.5397	0	1	0.91069	Quadrant4
100	YKO vs YWT	51	Sult1a1	0	1	Hypo	-25.9167	0	1	-0.951491	Quadrant3
101	YKO vs YWT	52	Supv3l1	1	0	Hyper	25.1111	1	0	0.501311	Quadrant1
102	YKO vs YWT	53	Thrap3	1	0	Hyper	14.8	1	0	0.4315	Quadrant1
103	YKO vs YWT	54	Tsc22d3	1	0	Hyper	20	1	0	-1.00927	Quadrant2
104	YKO vs YWT	55	Tspan33	0	1	Hypo	-11.3333	0	1	0.793482	Quadrant4
105	YKO vs YWT	56	Wls	1	0	Hyper	13.3333	1	0	-0.576586	Quadrant2
106	YKO vs YWT	57	Yipf6	2	2	Same	-19.7395	0	0	-0.436632	Quadrant3
107	YKO vs YWT	58	Yipf6	2	2	Same	12.4083	0	0	-0.436632	Quadrant2
108	OKO vs YKO	1	4930470G03Rik	1	0	Hyper	41.8459	1	0	1.33736	Quadrant1
109	OKO vs YKO	2	9930014A18Rik	0	1	Hypo	-50.9511	0	1	0.548972	Quadrant4
110	OKO vs YKO	3	Abcc3	1	0	Hyper	19.3556	1	0	1.18034	Quadrant1
111	OKO vs YKO	4	Acot1	1	0	Hyper	26.9625	1	0	1.19791	Quadrant1
112	OKO vs YKO	5	Acot11	1	0	Hyper	24.7742	1	0	0.385921	Quadrant1
113	OKO vs YKO	6	Acp5	1	0	Hyper	27.8458	1	0	-1.80398	Quadrant2
114	OKO vs YKO	7	Adk	1	0	Hyper	37.2837	1	0	-0.941012	Quadrant2
115	OKO vs YKO	8	Aifm1	1	0	Hyper	19.8346	1	0	-0.549741	Quadrant2
116	OKO vs YKO	9	Aifm2	1	0	Hyper	23.1369	1	0	0.656214	Quadrant1
117	OKO vs YKO	10	Amer1	0	1	Hypo	-31.9907	0	1	0.418018	Quadrant4
118	OKO vs YKO	11	Anapc15	1	0	Hyper	33.5958	1	0	-0.529514	Quadrant2
119	OKO vs YKO	12	Apobec3	0	1	Hypo	-32.6664	0	1	0.346585	Quadrant4
120	OKO vs YKO	13	Arhgap15	1	0	Hyper	37.1765	1	0	-0.622377	Quadrant2
121	OKO vs YKO	14	Arhgap44	1	0	Hyper	23.4164	1	0	1.32622	Quadrant1
122	OKO vs YKO	15	Arid5a	1	0	Hyper	35.2732	1	0	1.35132	Quadrant1
123	OKO vs YKO	16	Arsg	1	0	Hyper	21.3675	1	0	-0.887529	Quadrant2
124	OKO vs YKO	17	Art3	1	0	Hyper	15.1345	1	0	0.92036	Quadrant1
125	OKO vs YKO	18	As3mt	1	0	Hyper	42.735	1	0	0.322161	Quadrant1
126	OKO vs YKO	19	Aspa	0	1	Hypo	-40.6582	0	1	0.842121	Quadrant4
127	OKO vs YKO	20	Atp7a	0	1	Hypo	-21.4086	0	1	0.661868	Quadrant4
128	OKO vs YKO	21	AU021063	1	0	Hyper	32.4387	1	0	1.09412	Quadrant1
129	OKO vs YKO	22	Aven	1	0	Hyper	31.5404	1	0	-0.362418	Quadrant2
130	OKO vs YKO	23	BC030867	1	0	Hyper	18.1956	1	0	-1.3586	Quadrant2
131	OKO vs YKO	24	BC051537	1	0	Hyper	33.0497	1	0	-1.02308	Quadrant2
132	OKO vs YKO	25	Boc	0	1	Hypo	-49.1725	0	1	1.01702	Quadrant4
133	OKO vs YKO	26	Btla	1	0	Hyper	34.832	1	0	-3.39176	Quadrant2
134	OKO vs YKO	27	C030006K11Rik	1	0	Hyper	15.9107	1	0	-0.308	Quadrant2
135	OKO vs YKO	28	Cct2	1	0	Hyper	38.6905	1	0	-0.640734	Quadrant2
136	OKO vs YKO	29	Cd37	1	0	Hyper	29.5026	1	0	-1.73689	Quadrant2
137	OKO vs YKO	30	Cd4	1	0	Hyper	14.6753	1	0	-2.05447	Quadrant2
138	OKO vs YKO	31	Cdip1	1	0	Hyper	18.3524	1	0	0.259785	Quadrant1
139	OKO vs YKO	32	Celf4	1	0	Hyper	20.6767	1	0	1.41504	Quadrant1
140	OKO vs YKO	33	Cep97	1	0	Hyper	15.7102	1	0	0.660267	Quadrant1
141	OKO vs YKO	34	Cflar	1	0	Hyper	23.9786	1	0	0.839654	Quadrant1
142	OKO vs YKO	35	Chid1	1	0	Hyper	39.3612	1	0	0.51595	Quadrant1
143	OKO vs YKO	36	Chn2	1	0	Hyper	15.5409	1	0	0.710591	Quadrant1
144	OKO vs YKO	37	Ciita	1	0	Hyper	28.5584	1	0	-1.70009	Quadrant2
145	OKO vs YKO	38	Cldn13	1	0	Hyper	32.6195	1	0	-1.58408	Quadrant2
146	OKO vs YKO	39	Clec4a3	1	0	Hyper	28.5282	1	0	-1.42282	Quadrant2
147	OKO vs YKO	40	Clip4	1	0	Hyper	23.889	1	0	0.81208	Quadrant1
148	OKO vs YKO	41	Clta	1	0	Hyper	23.129	1	0	-0.404407	Quadrant2
149	OKO vs YKO	42	Cngb1	1	0	Hyper	19.802	1	0	0.539245	Quadrant1
150	OKO vs YKO	43	Cnp	0	1	Hypo	-21.1191	0	1	-0.623164	Quadrant3
151	OKO vs YKO	44	Crybg1	1	0	Hyper	27.8014	1	0	-0.8918	Quadrant2
152	OKO vs YKO	45	Cxcr3	1	0	Hyper	31.4708	1	0	-2.64597	Quadrant2
153	OKO vs YKO	46	Ddx17	1	0	Hyper	37.1478	1	0	0.649431	Quadrant1
154	OKO vs YKO	47	Dennd2d	1	0	Hyper	25.5147	1	0	0.439866	Quadrant1
155	OKO vs YKO	48	Dnm3	1	0	Hyper	17.033	1	0	1.48124	Quadrant1
156	OKO vs YKO	49	Dock3	1	0	Hyper	41.558	1	0	1.09824	Quadrant1
157	OKO vs YKO	50	Eed	1	0	Hyper	29.8857	1	0	-0.326767	Quadrant2
158	OKO vs YKO	51	Eif4h	1	0	Hyper	24.2688	1	0	-0.440046	Quadrant2
159	OKO vs YKO	52	Endod1	0	1	Hypo	-22.3991	0	1	-1.70826	Quadrant3
160	OKO vs YKO	53	Eps8	1	0	Hyper	16.7949	1	0	1.31386	Quadrant1
161	OKO vs YKO	54	Fam118a	1	0	Hyper	21.7138	1	0	0.388353	Quadrant1
162	OKO vs YKO	55	Fam234b	1	0	Hyper	52.533	1	0	-0.852173	Quadrant2
163	OKO vs YKO	56	Fam53b	1	0	Hyper	16.8831	1	0	-0.360276	Quadrant2
164	OKO vs YKO	57	Fam78a	1	0	Hyper	33.1123	1	0	-1.23813	Quadrant2
165	OKO vs YKO	58	Ftsj1	1	0	Hyper	24.9765	1	0	-0.393388	Quadrant2
166	OKO vs YKO	59	Gm15915	1	0	Hyper	26.7832	1	0	-2.29711	Quadrant2
167	OKO vs YKO	60	Gm5124	0	1	Hypo	-26.5804	0	1	1.50009	Quadrant4
168	OKO vs YKO	61	Gna15	0	1	Hypo	-25.0931	0	1	-0.567252	Quadrant3
169	OKO vs YKO	62	Golm1	1	0	Hyper	30.0585	1	0	-1.391	Quadrant2
170	OKO vs YKO	63	Gpam	1	0	Hyper	20.0315	1	0	-0.273987	Quadrant2
171	OKO vs YKO	64	Gpd1l	1	0	Hyper	37.0409	1	0	-0.540095	Quadrant2
172	OKO vs YKO	65	Gpr146	2	2	Same	38.16	0	0	0.797797	Quadrant1
173	OKO vs YKO	66	Gpr146	2	2	Same	-31.2175	0	0	0.797797	Quadrant4
174	OKO vs YKO	67	Gpsm2	1	0	Hyper	27.149	1	0	-0.732038	Quadrant2
175	OKO vs YKO	68	H2-Oa	1	0	Hyper	19.7893	1	0	-0.999948	Quadrant2
176	OKO vs YKO	69	Haao	1	0	Hyper	21.7068	1	0	-2.05792	Quadrant2
177	OKO vs YKO	70	Hck	0	1	Hypo	-34.338	0	1	-2.25791	Quadrant3
178	OKO vs YKO	71	Hdac7	1	0	Hyper	17.9848	1	0	-0.871057	Quadrant2
179	OKO vs YKO	72	Hnmt	0	1	Hypo	-18.1542	0	1	0.867144	Quadrant4
180	OKO vs YKO	73	Huwe1	0	1	Hypo	-25.354	0	1	0.490075	Quadrant4
181	OKO vs YKO	74	Iba57	1	0	Hyper	33.5438	1	0	-0.69794	Quadrant2
182	OKO vs YKO	75	Ifitm2	1	0	Hyper	23.6889	1	0	0.477255	Quadrant1
183	OKO vs YKO	76	Il1rl1	1	0	Hyper	24.0741	1	0	-1.94557	Quadrant2
184	OKO vs YKO	77	Irf5	1	0	Hyper	34.5289	1	0	-0.779417	Quadrant2
185	OKO vs YKO	78	Itgb3	1	0	Hyper	15.862	1	0	1.29186	Quadrant1
186	OKO vs YKO	79	Kcnab2	1	0	Hyper	20.8967	1	0	-0.926867	Quadrant2
187	OKO vs YKO	80	Kcng2	1	0	Hyper	24.2383	1	0	-2.5956	Quadrant2
188	OKO vs YKO	81	Kif4	0	1	Hypo	-30.4843	0	1	-0.858706	Quadrant3
189	OKO vs YKO	82	Kif5b	0	1	Hypo	-29.7646	0	1	0.559704	Quadrant4
190	OKO vs YKO	83	Klhdc2	1	0	Hyper	27.2462	1	0	-0.274726	Quadrant2
191	OKO vs YKO	84	L3mbtl2	1	0	Hyper	21.6579	1	0	-0.602407	Quadrant2
192	OKO vs YKO	85	Lancl3	1	0	Hyper	36.1565	1	0	1.71465	Quadrant1
193	OKO vs YKO	86	Lipa	1	0	Hyper	19.1652	1	0	-0.512183	Quadrant2
194	OKO vs YKO	87	Lpin2	0	1	Hypo	-19.2131	0	1	-0.480862	Quadrant3
195	OKO vs YKO	88	Luzp2	1	0	Hyper	30.7446	1	0	2.02406	Quadrant1
196	OKO vs YKO	89	Maml2	1	0	Hyper	19.7802	1	0	1.06242	Quadrant1
197	OKO vs YKO	90	Map10	1	0	Hyper	23.3924	1	0	-1.10389	Quadrant2
198	OKO vs YKO	91	Map2k6	1	0	Hyper	20.7318	1	0	-0.59293	Quadrant2
199	OKO vs YKO	92	Mapk8ip1	1	0	Hyper	26.1311	1	0	0.894031	Quadrant1
200	OKO vs YKO	93	Mcf2	1	0	Hyper	37.7963	1	0	1.39654	Quadrant1
201	OKO vs YKO	94	Mitf	0	1	Hypo	-48.2702	0	1	1.06761	Quadrant4
202	OKO vs YKO	95	Mllt1	1	0	Hyper	23.0931	1	0	-0.368227	Quadrant2
203	OKO vs YKO	96	Mllt3	1	0	Hyper	20.0574	1	0	0.753983	Quadrant1
204	OKO vs YKO	97	Mrps30	1	0	Hyper	29.1424	1	0	-0.408713	Quadrant2
205	OKO vs YKO	98	Mto1	0	1	Hypo	-42.7349	0	1	-0.323515	Quadrant3
206	OKO vs YKO	99	Myo5c	0	1	Hypo	-35.9357	0	1	1.11	Quadrant4
207	OKO vs YKO	100	Nat8l	1	0	Hyper	34.156	1	0	1.57028	Quadrant1
208	OKO vs YKO	101	Ndrg2	0	1	Hypo	-22.8599	0	1	0.837674	Quadrant4
209	OKO vs YKO	102	Nectin3	1	0	Hyper	23.1481	1	0	1.00593	Quadrant1
210	OKO vs YKO	103	Nhsl1	1	0	Hyper	18.9985	1	0	1.46826	Quadrant1
211	OKO vs YKO	104	Nkx2-3	0	1	Hypo	-28.0579	0	1	1.17053	Quadrant4
212	OKO vs YKO	105	Nmral1	0	1	Hypo	-27.5794	0	1	-0.813302	Quadrant3
213	OKO vs YKO	106	Nob1	1	0	Hyper	31.2781	1	0	-0.277561	Quadrant2
214	OKO vs YKO	107	Notch3	1	0	Hyper	22.7634	1	0	1.33441	Quadrant1
215	OKO vs YKO	108	Nrxn1	1	0	Hyper	23.4811	1	0	0.648085	Quadrant1
216	OKO vs YKO	109	Nt5c3	0	1	Hypo	-43.8366	0	1	0.376548	Quadrant4
217	OKO vs YKO	110	Nutf2	1	0	Hyper	26.1336	1	0	-0.391532	Quadrant2
218	OKO vs YKO	111	Pacsin3	1	0	Hyper	30.9532	1	0	1.82302	Quadrant1
219	OKO vs YKO	112	Panx2	1	0	Hyper	30.2438	1	0	0.811192	Quadrant1
220	OKO vs YKO	113	Pcgf3	0	1	Hypo	-14.6667	0	1	0.413201	Quadrant4
221	OKO vs YKO	114	Pde4b	0	1	Hypo	-27.1284	0	1	0.569496	Quadrant4
222	OKO vs YKO	115	Pdzk1ip1	0	1	Hypo	-24.1351	0	1	0.867497	Quadrant4
223	OKO vs YKO	116	Pelp1	1	0	Hyper	24.1534	1	0	-0.516019	Quadrant2
224	OKO vs YKO	117	Pik3r4	0	1	Hypo	-30.6846	0	1	-0.294697	Quadrant3
225	OKO vs YKO	118	Plec	1	0	Hyper	25.8499	1	0	0.362862	Quadrant1
226	OKO vs YKO	119	Pparg	1	0	Hyper	33.7302	1	0	-1.16107	Quadrant2
227	OKO vs YKO	120	Ppie	0	1	Hypo	-24.0551	0	1	-0.255981	Quadrant3
228	OKO vs YKO	121	Ppm1e	1	0	Hyper	25.2073	1	0	1.02711	Quadrant1
229	OKO vs YKO	122	Ppp1cc	1	0	Hyper	24.9788	1	0	-0.486127	Quadrant2
230	OKO vs YKO	123	Prdx6	0	1	Hypo	-18.1878	0	1	-0.478675	Quadrant3
231	OKO vs YKO	124	Prex2	0	1	Hypo	-26.1813	0	1	0.838862	Quadrant4
232	OKO vs YKO	125	Prkx	1	0	Hyper	29.4678	1	0	0.651219	Quadrant1
233	OKO vs YKO	126	Prps1	1	0	Hyper	32.2421	1	0	-0.388922	Quadrant2
234	OKO vs YKO	127	Psmd3	1	0	Hyper	36.2814	1	0	-0.576719	Quadrant2
235	OKO vs YKO	128	Rabgap1	1	0	Hyper	32.6935	1	0	0.314848	Quadrant1
236	OKO vs YKO	129	Rbm3	1	0	Hyper	23.9052	1	0	-0.63771	Quadrant2
237	OKO vs YKO	130	Rbm3os	1	0	Hyper	29.0478	1	0	-0.863382	Quadrant2
238	OKO vs YKO	131	Rhbdl2	1	0	Hyper	23.7879	1	0	0.934301	Quadrant1
239	OKO vs YKO	132	Ric3	1	0	Hyper	19.2496	1	0	1.01169	Quadrant1
240	OKO vs YKO	133	Riox2	1	0	Hyper	15.641	1	0	-0.219335	Quadrant2
241	OKO vs YKO	134	Rorc	0	1	Hypo	-46.9833	0	1	1.33935	Quadrant4
242	OKO vs YKO	135	Rpf1	0	1	Hypo	-22.2266	0	1	-0.47593	Quadrant3
243	OKO vs YKO	136	Rpf2	1	0	Hyper	16.3419	1	0	-0.58568	Quadrant2
244	OKO vs YKO	137	Rtkn	0	1	Hypo	-28.9394	0	1	0.868181	Quadrant4
245	OKO vs YKO	138	Scaf4	1	0	Hyper	29.4388	1	0	-0.598664	Quadrant2
246	OKO vs YKO	139	Sec14l1	1	0	Hyper	27.5141	1	0	0.524467	Quadrant1
247	OKO vs YKO	140	Serpina3i	1	0	Hyper	38.1799	1	0	3.19921	Quadrant1
248	OKO vs YKO	141	Serping1	1	0	Hyper	27.9739	1	0	2.18827	Quadrant1
249	OKO vs YKO	142	Serpinh1	0	1	Hypo	-26.4727	0	1	1.02079	Quadrant4
250	OKO vs YKO	143	Sf3b4	1	0	Hyper	24.308	1	0	-0.745801	Quadrant2
251	OKO vs YKO	144	Sgk1	1	0	Hyper	24.8682	1	0	1.41499	Quadrant1
252	OKO vs YKO	145	Shld1	1	0	Hyper	20.5862	1	0	-1.16961	Quadrant2
253	OKO vs YKO	146	Sirpa	1	0	Hyper	32.2391	1	0	-0.579073	Quadrant2
254	OKO vs YKO	147	Slc20a1	1	0	Hyper	23.5039	1	0	-0.534963	Quadrant2
255	OKO vs YKO	148	Slc22a3	1	0	Hyper	35.4631	1	0	-1.70468	Quadrant2
256	OKO vs YKO	149	Slc25a21	1	0	Hyper	23.7815	1	0	-1.97405	Quadrant2
257	OKO vs YKO	150	Slc43a1	0	1	Hypo	-25.2964	0	1	-0.501693	Quadrant3
258	OKO vs YKO	151	Slfn5os	1	0	Hyper	16.4683	1	0	0.863731	Quadrant1
259	OKO vs YKO	152	Smarca4	1	0	Hyper	22.4638	1	0	-0.478951	Quadrant2
260	OKO vs YKO	153	Smyd5	1	0	Hyper	20.9192	1	0	-0.595577	Quadrant2
261	OKO vs YKO	154	Snx20	1	0	Hyper	40.0748	1	0	-0.680072	Quadrant2
262	OKO vs YKO	155	Sorl1	1	0	Hyper	19.8719	1	0	-1.74843	Quadrant2
263	OKO vs YKO	156	Sqle	1	0	Hyper	47.8571	1	0	-0.545686	Quadrant2
264	OKO vs YKO	157	Sqor	0	1	Hypo	-27.2341	0	1	0.917561	Quadrant4
265	OKO vs YKO	158	Stat5b	1	0	Hyper	18.486	1	0	-0.316862	Quadrant2
266	OKO vs YKO	159	Syde1	1	0	Hyper	22.8613	1	0	0.742599	Quadrant1
267	OKO vs YKO	160	Tbc1d1	1	0	Hyper	22.3529	1	0	-0.442965	Quadrant2
268	OKO vs YKO	161	Tbx1	1	0	Hyper	47.717	1	0	2.08717	Quadrant1
269	OKO vs YKO	162	Tgfb1	1	0	Hyper	36.7753	1	0	-0.794858	Quadrant2
270	OKO vs YKO	163	Thap3	1	0	Hyper	25.7424	1	0	0.458354	Quadrant1
271	OKO vs YKO	164	Tmem159	1	0	Hyper	23.7679	1	0	0.606695	Quadrant1
272	OKO vs YKO	165	Tmem245	1	0	Hyper	32.0253	1	0	1.37079	Quadrant1
273	OKO vs YKO	166	Tnfrsf13c	1	0	Hyper	33.9719	1	0	-1.90335	Quadrant2
274	OKO vs YKO	167	Tomm6os	1	0	Hyper	20.6698	1	0	-0.595247	Quadrant2
275	OKO vs YKO	168	Ubl4a	1	0	Hyper	28.1099	1	0	-0.395502	Quadrant2
276	OKO vs YKO	169	Usp11	0	1	Hypo	-26.1593	0	1	-0.516527	Quadrant3
277	OKO vs YKO	170	Wdr12	1	0	Hyper	22.2051	1	0	-0.511672	Quadrant2
278	OKO vs YKO	171	Wdr4	1	0	Hyper	16.0524	1	0	-0.521936	Quadrant2
279	OKO vs YKO	172	Wfdc2	0	1	Hypo	-29.223	0	1	1.37453	Quadrant4
280	OKO vs YKO	173	Xdh	1	0	Hyper	31.1738	1	0	1.21647	Quadrant1
281	OKO vs YKO	174	Xpnpep1	1	0	Hyper	40.0488	1	0	-0.48069	Quadrant2
282	OKO vs YKO	175	Yipf6	2	2	Same	22.2821	0	0	0.390613	Quadrant1
283	OKO vs YKO	176	Yipf6	2	2	Same	-29.9594	0	0	0.390613	Quadrant4
284	OKO vs YKO	177	Ywhag	1	0	Hyper	50.1857	1	0	-0.360851	Quadrant2
285	OKO vs YKO	178	Zpr1	1	0	Hyper	32.4744	1	0	-0.185923	Quadrant2

## Sheet: 6
Table 6: Dataset for Aging Signature DNA Methylation Analysis App (https://niairpnih.shinyapps.io/aging_signature_dna_methylation_analysis/)
Aging DMR	DOI	Mouse	Sex	Young (month)	Old (month)	HSC phenotype	Method	Original mapping	Original DMR number		Unique DMR
									Hyper	Hypo	Hyper	Hypo
Beerman2013	10.1016/j.stem.2013.01.017.	C57BL/6	Male	3~4	22~26	LSK CD34-Flk2-CD150+	RRBS	mm9	3753	457	2969	432
Sun2014	10.1016/j.stem.2014.03.002.	C57BL/6	Male	4	24	LSK CD150+ sidepopulation+	WGBS	mm9	3511	3994	2838	2941
Kuribayashi2021	10.1084/jem.20192283.	C57BL/6	Female	2	19	LSK CD34-Flk2-CD150+CD48-	WGBS	mm10	1163	446	1017	417
OWTvsYWT		C57BL/6	Female	3~4	26	LSK CD34-Flk2-CD150+	WGBS	mm10	7402	1329	6218	1194
OKOvsYKO		C57BL/6	Female	3~4	26	LSK CD34-Flk2-CD150+	WGBS	mm10	995	137	954	133
OWTvsYWT - YKOvsYWT		C57BL/6	Female	3~4	26	LSK CD34-Flk2-CD150+	WGBS	mm10	4642	740	4642	740
OKOvsYKO - YKOvsYWT		C57BL/6	Female	3~4	26	LSK CD34-Flk2-CD150+	WGBS	mm10	799	94	799	94

## Sheet: 7
Table 7: Raw data summary for RNA-seq
Sample ID	Strain	Sex	Age	Batch	raw_reads	Uniq reads	Uniq ratio	reads ratio with gene feature	All Expressed Genes	genes CPM > 1
YWT1	C57BL/6J	M	26	1	87245790	67701395	0.775986	57562473	38122	16300
YWT2	C57BL/6J	F	26	1	93714575	68158569	0.727302	59928475	35978	15309
YWT3	C57BL/6J	F	26	1	96794949	74579731	0.770493	62463034	38980	16463
YWT4	C57BL/6J	M	26	1	81819552	62029517	0.758128	42603399	42954	19626
YKO1	Gadd45b	F	26	1	30327977	25329056	0.835196	22197555	31266	15296
YKO2	Gadd45b	F	26	1	94415726	77517852	0.82103	55574292	43113	18530
YKO3	Gadd45b	M	26	1	72441904	57570730	0.794717	50371244	36822	15912
YKO4	Gadd45b	M	26	1	93267072	70163887	0.752293	62472600	35847	15863
YKO5	C57BL/6J	M	26	2	24397707	20563053	0.842828	14648352	30497	15607
OWT1	C57BL/6J	F	24	3	48650810	43550739	0.896689	33555362	38828	16171
OWT2	C57BL/6J	F	24	3	46275317	41524555	0.898541	32182630	39048	16002
OWT3	C57BL/6J	F	24	3	47269404	42079716	0.891263	38083962	27873	14938
OWT4	C57BL/6J	F	24	3	46481362	41623031	0.896851	32277418	38881	16152
OWT5	C57BL/6J	M	24	3	56331789	50083655	0.890513	31243191	44991	19668
OWT6	C57BL/6J	M	24	3	45952328	41577479	0.905679	34496998	34770	15516
OWT7	C57BL/6J	M	24	3	46397462	41906031	0.904037	34251918	36031	15544
OWT8	C57BL/6J	M	25	3	44449888	39710745	0.89435	28225983	41318	17327
OWT9	C57BL/6J	F	25	2	119260148	88343260	0.740762	77970627	36023	16126
OWT10	C57BL/6J	M	25	2	97492436	81839830	0.839449	72466193	38370	15663
OWT11	C57BL/6J	F	22	2	96342355	61940892	0.642925	50951554	37634	16834
OWT12	C57BL/6J	F	22	2	106736309	76578920	0.717459	61296878	41675	16869
OKO1	Gadd45b	M	25	1	92320899	68178294	0.738495	27319850	47901	27972
OKO2	Gadd45b	M	25	1	89142928	69518476	0.779856	43276311	42815	20579
OKO3	Gadd45b	F	25	1	92376721	68661078	0.743277	45742617	43800	19725
OKO4	Gadd45b	F	27	2	108278552	87992342	0.81265	71794036	43241	16395
OKO5	Gadd45b	M	26	2	105666803	84631237	0.800927	73063212	40825	15708
OKO6	Gadd45b	F	24	2	106717965	65579524	0.614513	54339559	35839	16917
OKO7	Gadd45b	F	24	2	115386259	72539200	0.628664	62714906	35199	15844
			Average reads:		8.09613e+07	6.26471e+07	0.826477	4.93731e+07	39949.7	17735.4
			Total reads:		2185954987

## Sheet: 8
Table 8: The DEGs and DMRs relationship among Gadd45b, DNMTs and TETs KO mice
DEG or DMR-NPs	Our data	Reference Dataset	Reference	URL	Our Data Only	Ref Only	Overlap	Overlap (%)
DEG	OWT vs YWT	Tet1 and Tet2 KO	Zao et al., Cell Report 2015	https://doi.org/10.1016/j.celrep.2015.10.037	212	814	41	0.039961
DEG	OWT vs YWT	Tet2 KO	Zhang et al., Nature Genetics 2016	https://doi.org/10.1038/ng.3610	175	2808	78	0.0261482
DEG	OWT vs YWT	Tet2 KO	Ostrander et al., StemCellReport 2020	10.1016/j.stemcr.2020.02.011	226	1494	27	0.0156977
DEG	OWT vs YWT	Tet2 and Tet3 KO	An et al., Nature Communications 2015	https://doi.org/10.1038/ncomms10071	207	2074	46	0.0201666
DEG	OWT vs YWT	Tet2 and Dnmt3a KO	Zhang et al., Nature Genetics 2016	https://doi.org/10.1038/ng.3610	245	219	8	0.0172414
DEG	OWT vs YWT	Dnmt3a KO	Challen ett al., Cell Stem Cell 2014	https://doi.org/10.1016/j.stem.2014.06.018	210	1136	43	0.0319465
DEG	OWT vs YWT	Dnmt3a KO	Zhang et al., Nature Genetics 2016	https://doi.org/10.1038/ng.3610	201	1513	52	0.0303384
DEG	OWT vs YWT	Dnmt3a KO	Ostrander et al., StemCellReport 2020	10.1016/j.stemcr.2020.02.011	248	307	5	0.00900901
DEG	OWT vs YWT	Dnmt3a and Dnmt3b KO	Challen ett al., Cell Stem Cell 2014	https://doi.org/10.1016/j.stem.2014.06.018	215	1025	38	0.0306452
DEG	YKO vs YWT	Tet1 and Tet2 KO	Zao et al., Cell Report 2015	https://doi.org/10.1016/j.celrep.2015.10.037	955	768	87	0.0504933
DEG	YKO vs YWT	Tet2 KO	Zhang et al., Nature Genetics 2016	https://doi.org/10.1038/ng.3610	852	2696	190	0.0535513
DEG	YKO vs YWT	Tet2 KO	Ostrander et al., StemCellReport 2020	10.1016/j.stemcr.2020.02.011	921	1400	121	0.0521327
DEG	YKO vs YWT	Tet2 and Tet3 KO	An et al., Nature Communications 2015	https://doi.org/10.1038/ncomms10071	840	1918	202	0.0732415
DEG	YKO vs YWT	Tet2 and Dnmt3a KO	Zhang et al., Nature Genetics 2016	https://doi.org/10.1038/ng.3610	1026	211	16	0.0129345
DEG	YKO vs YWT	Dnmt3a KO	Challen ett al., Cell Stem Cell 2014	https://doi.org/10.1016/j.stem.2014.06.018	1007	1144	35	0.0162715
DEG	YKO vs YWT	Dnmt3a KO	Zhang et al., Nature Genetics 2016	https://doi.org/10.1038/ng.3610	822	1345	220	0.101523
DEG	YKO vs YWT	Dnmt3a KO	Ostrander et al., StemCellReport 2020	10.1016/j.stemcr.2020.02.011	1017	287	25	0.0191718
DEG	YKO vs YWT	Dnmt3a and Dnmt3b KO	Challen ett al., Cell Stem Cell 2014	https://doi.org/10.1016/j.stem.2014.06.018	1012	1033	30	0.0146699
DMR-NPs	OWT vs YWT	Tet2 KO	Zhang et al., Nature Genetics 2016	https://doi.org/10.1038/ng.3610	6821	622	304	0.0408437
DMR-NPs	OWT vs YWT	Tet2 and Dnmt3a KO	Zhang et al., Nature Genetics 2016	https://doi.org/10.1038/ng.3610	6665	1058	460	0.0595623
DMR-NPs	OWT vs YWT	Dnmt3a KO	Challen ett al., Cell Stem Cell 2014	https://doi.org/10.1016/j.stem.2014.06.018	3416	11221	3709	0.253399
DMR-NPs	OWT vs YWT	Dnmt3a KO	Zhang et al., Nature Genetics 2016	https://doi.org/10.1038/ng.3610	6393	1730	732	0.0901145
DMR-NPs	OWT vs YWT	Dnmt3a and Dnmt3b KO	Challen ett al., Cell Stem Cell 2014	https://doi.org/10.1016/j.stem.2014.06.018	3559	10727	3566	0.249615
DMR-NPs	YKO vs YWT	Tet2 KO	Zhang et al., Nature Genetics 2016	https://doi.org/10.1038/ng.3610	3429	726	200	0.0481348
DMR-NPs	YKO vs YWT	Tet2 and Dnmt3a KO	Zhang et al., Nature Genetics 2016	https://doi.org/10.1038/ng.3610	3374	1263	255	0.0549925
DMR-NPs	YKO vs YWT	Dnmt3a KO	Challen ett al., Cell Stem Cell 2014	https://doi.org/10.1016/j.stem.2014.06.018	1593	12894	2036	0.14054
DMR-NPs	YKO vs YWT	Dnmt3a KO	Zhang et al., Nature Genetics 2016	https://doi.org/10.1038/ng.3610	3217	2050	412	0.0782229
DMR-NPs	YKO vs YWT	Dnmt3a and Dnmt3b KO	Challen ett al., Cell Stem Cell 2014	https://doi.org/10.1016/j.stem.2014.06.018	1659	12323	1970	0.140895
